# Supplementary material for: Pre-epidemic evolution of the MRSA USA300 clade and a molecular key for classification
Source: Front Cell Infect Microbiol. 2023 Jan 24;13:1081070. doi: 10.3389/fcimb.2023.1081070 (PMC9902376; doi:10.3389/fcimb.2023.1081070)
Supplement: Supplementary file 2 [file Table_2.xlsx]

## Sheet: outgroups
Gene	Non-unique Gene name	Annotation	Number_pos_present_in	Number_neg_present_in	Number_pos_not_present_in	Number_neg_not_present_in	Sensitivity	Specificity	Odds_ratio	Naive_p	Bonferroni_p	Benjamini_H_p	Max_Pairwise_comparisons	Max_supporting_pairs	Max_opposing_pairs	Best_pairwise_comp_p	Worst_pairwise_comp_p
group_3259		hypothetical protein	7	2	1	266	87.5	99.2537	931	1.27624e-11	8.03136e-08	6.76445e-08	3	3	1	0.25	1
lukDv_1		Leucotoxin LukDv	0	259	8	9	0	3.35821	0	3.22475e-11	2.02934e-07	6.76445e-08	2	0	2	0.5	0.5
group_4259		hypothetical protein	0	259	8	9	0	3.35821	0	3.22475e-11	2.02934e-07	6.76445e-08	2	0	2	0.5	0.5
group_2742		hypothetical protein	0	257	8	11	0	4.10448	0	1.0026e-10	6.30939e-07	1.50224e-07	2	0	2	0.5	0.5
group_2117		hypothetical protein	0	256	8	12	0	4.47761	0	1.67101e-10	1.05157e-06	1.50224e-07	2	0	2	0.5	0.5
group_3457		hypothetical protein	0	256	8	12	0	4.47761	0	1.67101e-10	1.05157e-06	1.50224e-07	2	0	2	0.5	0.5
group_4042		hypothetical protein	0	256	8	12	0	4.47761	0	1.67101e-10	1.05157e-06	1.50224e-07	2	0	2	0.5	0.5
hlgC_1		Gamma-hemolysin component C	0	255	8	13	0	4.85075	0	2.69932e-10	1.69868e-06	2.12335e-07	2	0	2	0.5	0.5
group_4737		hypothetical protein	6	1	2	267	75	99.6269	801	3.35065e-10	2.10856e-06	2.34285e-07	3	3	1	0.25	1
group_438		hypothetical protein	0	252	8	16	0	5.97015	0	9.75611e-10	6.13952e-06	5.58138e-07	2	0	2	0.5	0.5
group_849		putative autolysin PH	0	252	8	16	0	5.97015	0	9.75611e-10	6.13952e-06	5.58138e-07	2	0	2	0.5	0.5
group_3452		hypothetical protein	1	260	7	8	12.5	2.98507	0.0043956	2.23646e-09	1.4074e-05	1.00529e-06	2	1	2	0.5	1
group_3453		hypothetical protein	1	260	7	8	12.5	2.98507	0.0043956	2.23646e-09	1.4074e-05	1.00529e-06	2	1	2	0.5	1
group_4254		hypothetical protein	1	260	7	8	12.5	2.98507	0.0043956	2.23646e-09	1.4074e-05	1.00529e-06	2	1	2	0.5	1
group_1593		hypothetical protein	0	249	8	19	0	7.08955	0	2.94496e-09	1.85326e-05	1.23551e-06	2	0	2	0.5	0.5
group_3981		hypothetical protein	6	3	2	265	75	98.8806	265	3.96965e-09	2.4981e-05	1.56131e-06	3	3	1	0.25	1
group_3257		hypothetical protein	5	0	3	268	62.5	100	inf	4.35156e-09	2.73844e-05	1.61085e-06	4	4	0	0.125	0.125
group_2841		hypothetical protein	1	258	7	10	12.5	3.73134	0.0055371	6.71393e-09	4.22508e-05	2.34727e-06	2	1	2	0.5	1
group_3975		hypothetical protein	6	4	2	264	75	98.5075	198	9.86052e-09	6.20522e-05	2.99588e-06	4	4	1	0.125	0.625
group_3534		hypothetical protein	1	257	7	11	12.5	4.10448	0.00611451	1.09495e-08	6.89052e-05	2.99588e-06	2	1	2	0.5	1
group_4255		hypothetical protein	1	257	7	11	12.5	4.10448	0.00611451	1.09495e-08	6.89052e-05	2.99588e-06	2	1	2	0.5	1
group_4257		hypothetical protein	1	257	7	11	12.5	4.10448	0.00611451	1.09495e-08	6.89052e-05	2.99588e-06	2	1	2	0.5	1
group_3980		hypothetical protein	7	11	1	257	87.5	95.8955	163.545	1.09495e-08	6.89052e-05	2.99588e-06	3	3	0	0.25	0.25
group_3532		hypothetical protein	1	256	7	12	12.5	4.47761	0.00669643	1.72782e-08	0.000108732	4.0271e-06	2	1	2	0.5	1
group_4261		hypothetical protein	1	256	7	12	12.5	4.47761	0.00669643	1.72782e-08	0.000108732	4.0271e-06	2	1	2	0.5	1
group_4331		hypothetical protein	1	256	7	12	12.5	4.47761	0.00669643	1.72782e-08	0.000108732	4.0271e-06	2	1	2	0.5	1
group_434		hypothetical protein	1	256	7	12	12.5	4.47761	0.00669643	1.72782e-08	0.000108732	4.0271e-06	2	1	2	0.5	1
group_1303		hypothetical protein	0	243	8	25	0	9.32836	0	1.84175e-08	0.000115901	4.13933e-06	4	0	4	0.125	0.125
group_4489		hypothetical protein	0	242	8	26	0	9.70149	0	2.40844e-08	0.000151563	5.22632e-06	4	0	4	0.125	0.125
group_148		hypothetical protein	1	255	7	13	12.5	4.85075	0.00728291	2.64919e-08	0.000166714	5.37786e-06	3	1	2	1	1
group_2740		hypothetical protein	1	255	7	13	12.5	4.85075	0.00728291	2.64919e-08	0.000166714	5.37786e-06	2	1	2	0.5	1
group_1557		hypothetical protein	0	241	8	27	0	10.0746	0	3.12206e-08	0.000196471	5.77856e-06	4	0	4	0.125	0.125
group_3022		hypothetical protein	0	241	8	27	0	10.0746	0	3.12206e-08	0.000196471	5.77856e-06	4	0	4	0.125	0.125
group_3697		hypothetical protein	0	241	8	27	0	10.0746	0	3.12206e-08	0.000196471	5.77856e-06	4	0	4	0.125	0.125
group_3533		hypothetical protein	1	254	7	14	12.5	5.22388	0.00787402	3.96029e-08	0.000249221	6.7357e-06	2	1	2	0.5	1
group_4258		hypothetical protein	1	254	7	14	12.5	5.22388	0.00787402	3.96029e-08	0.000249221	6.7357e-06	2	1	2	0.5	1
group_847		hypothetical protein	1	254	7	14	12.5	5.22388	0.00787402	3.96029e-08	0.000249221	6.7357e-06	2	1	2	0.5	1
group_1818		hypothetical protein	0	239	8	29	0	10.8209	0	5.1214e-08	0.00032229	8.48131e-06	4	0	4	0.125	0.125
group_4590		hypothetical protein	0	238	8	30	0	11.194	0	6.48711e-08	0.000408234	1.02058e-05	3	0	3	0.25	0.25
group_4591		hypothetical protein	0	238	8	30	0	11.194	0	6.48711e-08	0.000408234	1.02058e-05	3	0	3	0.25	0.25
group_249		hypothetical protein	0	237	8	31	0	11.5672	0	8.1612e-08	0.000513584	1.21363e-05	2	0	2	0.5	0.5
group_517		hypothetical protein	1	252	7	16	12.5	5.97015	0.00907029	8.2927e-08	0.000521859	1.21363e-05	2	1	2	0.5	1
group_73		hypothetical protein	1	252	7	16	12.5	5.97015	0.00907029	8.2927e-08	0.000521859	1.21363e-05	3	1	2	1	1
group_3166		hypothetical protein	0	235	8	33	0	12.3134	0	1.26746e-07	0.000797612	1.81275e-05	3	0	3	0.25	0.25
group_1587		hypothetical protein	2	260	6	8	25	2.98507	0.0102564	1.37397e-07	0.00086464	1.83966e-05	2	1	1	1	1
group_4263		hypothetical protein	2	260	6	8	25	2.98507	0.0102564	1.37397e-07	0.00086464	1.83966e-05	2	1	1	1	1
group_4738		hypothetical protein	6	8	2	260	75	97.0149	97.5	1.37397e-07	0.00086464	1.83966e-05	3	3	1	0.25	1
group_3163		hypothetical protein	0	234	8	34	0	12.6866	0	1.56568e-07	0.000985286	2.01079e-05	3	0	3	0.25	0.25
group_4600		hypothetical protein	0	234	8	34	0	12.6866	0	1.56568e-07	0.000985286	2.01079e-05	3	0	3	0.25	0.25
group_3860		hypothetical protein	0	233	8	35	0	13.0597	0	1.92356e-07	0.00121049	2.37352e-05	3	0	3	0.25	0.25
group_4599		hypothetical protein	0	233	8	35	0	13.0597	0	1.92356e-07	0.00121049	2.37352e-05	3	0	3	0.25	0.25
group_212		hypothetical protein	1	249	7	19	12.5	7.08955	0.0109007	2.20217e-07	0.00138583	2.38614e-05	2	1	2	0.5	1
group_1199		hypothetical protein	2	259	6	9	25	3.35821	0.011583	2.27504e-07	0.00143168	2.38614e-05	2	1	1	1	1
group_1581		hypothetical protein	2	259	6	9	25	3.35821	0.011583	2.27504e-07	0.00143168	2.38614e-05	2	1	1	1	1
group_2116		hypothetical protein	2	259	6	9	25	3.35821	0.011583	2.27504e-07	0.00143168	2.38614e-05	2	1	1	1	1
group_2121		hypothetical protein	2	259	6	9	25	3.35821	0.011583	2.27504e-07	0.00143168	2.38614e-05	2	1	1	1	1
group_2744		hypothetical protein	2	259	6	9	25	3.35821	0.011583	2.27504e-07	0.00143168	2.38614e-05	2	1	1	1	1
group_2749		hypothetical protein	2	259	6	9	25	3.35821	0.011583	2.27504e-07	0.00143168	2.38614e-05	2	1	1	1	1
group_4597		hypothetical protein	2	259	6	9	25	3.35821	0.011583	2.27504e-07	0.00143168	2.38614e-05	3	1	3	0.25	1
group_1982		hypothetical protein	6	9	2	259	75	96.6418	86.3333	2.27504e-07	0.00143168	2.38614e-05	3	3	1	0.25	1
group_1067		hypothetical protein	4	0	4	268	50	100	inf	2.95906e-07	0.00186214	2.82142e-05	3	3	0	0.25	0.25
group_1454		hypothetical protein	4	0	4	268	50	100	inf	2.95906e-07	0.00186214	2.82142e-05	4	4	0	0.125	0.125
group_3967		hypothetical protein	4	0	4	268	50	100	inf	2.95906e-07	0.00186214	2.82142e-05	3	3	0	0.25	0.25
group_3969		hypothetical protein	4	0	4	268	50	100	inf	2.95906e-07	0.00186214	2.82142e-05	3	3	0	0.25	0.25
group_4757		hypothetical protein	4	0	4	268	50	100	inf	2.95906e-07	0.00186214	2.82142e-05	3	3	0	0.25	0.25
group_4791	entA_2	Enterotoxin type A	4	0	4	268	50	100	inf	2.95906e-07	0.00186214	2.82142e-05	2	2	0	0.5	0.5
group_1582		hypothetical protein	2	258	6	10	25	3.73134	0.0129199	3.61629e-07	0.00227573	3.03431e-05	2	1	1	1	1
group_1583		hypothetical protein	2	258	6	10	25	3.73134	0.0129199	3.61629e-07	0.00227573	3.03431e-05	2	1	1	1	1
group_2120		hypothetical protein	2	258	6	10	25	3.73134	0.0129199	3.61629e-07	0.00227573	3.03431e-05	2	1	1	1	1
group_2122		hypothetical protein	2	258	6	10	25	3.73134	0.0129199	3.61629e-07	0.00227573	3.03431e-05	2	1	1	1	1
group_2745		hypothetical protein	2	258	6	10	25	3.73134	0.0129199	3.61629e-07	0.00227573	3.03431e-05	2	1	1	1	1
group_2750		hypothetical protein	2	258	6	10	25	3.73134	0.0129199	3.61629e-07	0.00227573	3.03431e-05	2	1	1	1	1
group_3456	clpP_1	ATP-dependent Clp protease proteolytic subunit	2	258	6	10	25	3.73134	0.0129199	3.61629e-07	0.00227573	3.03431e-05	2	1	1	1	1
group_3458		hypothetical protein	2	258	6	10	25	3.73134	0.0129199	3.61629e-07	0.00227573	3.03431e-05	2	1	1	1	1
group_3460		hypothetical protein	2	258	6	10	25	3.73134	0.0129199	3.61629e-07	0.00227573	3.03431e-05	2	1	1	1	1
smc_2		Chromosome partition protein Smc	2	257	6	11	25	4.10448	0.0142672	5.5522e-07	0.003494	4.31358e-05	2	1	1	1	1
group_2746		hypothetical protein	2	257	6	11	25	4.10448	0.0142672	5.5522e-07	0.003494	4.31358e-05	2	1	1	1	1
group_2751		hypothetical protein	2	257	6	11	25	4.10448	0.0142672	5.5522e-07	0.003494	4.31358e-05	2	1	1	1	1
group_4256		hypothetical protein	2	257	6	11	25	4.10448	0.0142672	5.5522e-07	0.003494	4.31358e-05	2	1	1	1	1
group_4260		hypothetical protein	2	257	6	11	25	4.10448	0.0142672	5.5522e-07	0.003494	4.31358e-05	2	1	1	1	1
group_4262		hypothetical protein	2	257	6	11	25	4.10448	0.0142672	5.5522e-07	0.003494	4.31358e-05	2	1	1	1	1
group_837	hdfR_1	HTH-type transcriptional regulator HdfR	8	42	0	226	100	84.3284	inf	7.12176e-07	0.00448172	5.46552e-05	3	3	0	0.25	0.25
group_1650		hypothetical protein	2	256	6	12	25	4.47761	0.015625	8.27355e-07	0.00520654	6.05412e-05	2	1	1	1	1
group_3455		hypothetical protein	2	256	6	12	25	4.47761	0.015625	8.27355e-07	0.00520654	6.05412e-05	2	1	1	1	1
group_3459		hypothetical protein	2	256	6	12	25	4.47761	0.015625	8.27355e-07	0.00520654	6.05412e-05	2	1	1	1	1
group_3462		hypothetical protein	2	256	6	12	25	4.47761	0.015625	8.27355e-07	0.00520654	6.05412e-05	2	1	1	1	1
hdfR_2		HTH-type transcriptional regulator HdfR	0	224	8	44	0	16.4179	0	9.98251e-07	0.00628199	7.22068e-05	3	0	3	0.25	0.25
group_176		hypothetical protein	1	243	7	25	12.5	9.32836	0.0146972	1.10338e-06	0.00694354	7.63027e-05	2	1	2	0.5	1
group_2389		hypothetical protein	1	243	7	25	12.5	9.32836	0.0146972	1.10338e-06	0.00694354	7.63027e-05	4	1	4	0.125	0.625
group_3698		hypothetical protein	1	243	7	25	12.5	9.32836	0.0146972	1.10338e-06	0.00694354	7.63027e-05	4	1	4	0.125	0.625
group_252		hypothetical protein	7	25	1	243	87.5	90.6716	68.04	1.10338e-06	0.00694354	7.63027e-05	2	2	1	0.5	1
group_4492		hypothetical protein	1	242	7	26	12.5	9.70149	0.0153483	1.39548e-06	0.00878176	9.54539e-05	4	1	4	0.125	0.625
group_1952		hypothetical protein	4	1	4	267	50	99.6269	267	1.46213e-06	0.00920116	9.78846e-05	3	2	1	1	1
group_2603		hypothetical protein	4	1	4	267	50	99.6269	267	1.46213e-06	0.00920116	9.78846e-05	3	3	1	0.25	1
xerC_2		Tyrosine recombinase XerC	2	253	6	15	25	5.59701	0.0197628	2.37074e-06	0.014919	0.000157043	2	1	1	1	1
group_725		hypothetical protein	0	218	8	50	0	18.6567	0	2.54266e-06	0.0160009	0.000166676	4	0	4	0.125	0.125
group_524		hypothetical protein	6	16	2	252	75	94.0299	47.25	3.23805e-06	0.0203771	0.000210073	4	3	1	0.625	0.625
dut		Deoxyuridine 5'-triphosphate nucleotidohydrolase	1	238	7	30	12.5	11.194	0.0180072	3.31525e-06	0.0208629	0.000212887	3	1	3	0.25	1
group_377	rhaR_1	hypothetical protein	0	215	8	53	0	19.7761	0	3.90635e-06	0.0245827	0.00024831	3	0	3	0.25	0.25
group_3264		ISNCY family transposase ISBli29	4	2	4	266	50	99.2537	133	4.33464e-06	0.0272779	0.000271137	3	3	1	0.25	1
group_2752		hypothetical protein	2	251	6	17	25	6.34328	0.0225764	4.35163e-06	0.0273848	0.000271137	2	1	1	1	1
group_1998	lexA_2	LexA repressor	5	8	3	260	62.5	97.0149	54.1667	5.19627e-06	0.0327001	0.000317477	3	3	1	0.25	1
group_4776		hypothetical protein	5	8	3	260	62.5	97.0149	54.1667	5.19627e-06	0.0327001	0.000317477	3	3	1	0.25	1
group_3025		hypothetical protein	1	235	7	33	12.5	12.3134	0.0200608	5.93851e-06	0.037371	0.000359337	4	1	4	0.125	0.625
group_659	blaR1-2	beta-lactam sensor/signal transducer BlaR1	5	9	3	259	62.5	96.6418	47.963	8.00675e-06	0.0503865	0.000479871	3	3	1	0.25	1
group_4730		hypothetical protein	4	3	4	265	50	98.8806	88.3333	9.99456e-06	0.0628957	0.000591548	3	2	2	1	1
group_309		hypothetical protein	1	232	7	36	12.5	13.4328	0.0221675	1.01521e-05	0.0638872	0.000591548	3	1	3	0.25	1
group_6293		hypothetical protein	1	232	7	36	12.5	13.4328	0.0221675	1.01521e-05	0.0638872	0.000591548	2	1	2	0.5	1
group_3454		hypothetical protein	3	258	5	10	37.5	3.73134	0.0232558	1.18964e-05	0.0748639	0.000680581	3	2	1	1	1
group_4775		hypothetical protein	5	10	3	258	62.5	96.2687	43	1.18964e-05	0.0748639	0.000680581	3	3	1	0.25	1
group_402		hypothetical protein	1	231	7	37	12.5	13.806	0.0228819	1.20283e-05	0.075694	0.000681928	3	1	3	0.25	1
group_521		hypothetical protein	1	230	7	38	12.5	14.1791	0.0236025	1.41914e-05	0.0893062	0.000797377	3	1	3	0.25	1
group_3271		hypothetical protein	3	0	5	268	37.5	100	inf	1.61565e-05	0.101673	0.000876489	3	3	0	0.25	0.25
group_4802		hypothetical protein	3	0	5	268	37.5	100	inf	1.61565e-05	0.101673	0.000876489	2	2	0	0.5	0.5
group_4804		hypothetical protein	3	0	5	268	37.5	100	inf	1.61565e-05	0.101673	0.000876489	2	2	0	0.5	0.5
group_516		hypothetical protein	3	0	5	268	37.5	100	inf	1.61565e-05	0.101673	0.000876489	2	2	0	0.5	0.5
group_1985		hypothetical protein	1	229	7	39	12.5	14.5522	0.0243294	1.66764e-05	0.104945	0.000891393	2	1	2	0.5	1
group_381		hypothetical protein	5	11	3	257	62.5	95.8955	38.9394	1.71394e-05	0.107859	0.000891393	3	3	1	0.25	1
group_4002		hypothetical protein	5	11	3	257	62.5	95.8955	38.9394	1.71394e-05	0.107859	0.000891393	3	3	2	0.25	1
group_4789		hypothetical protein	5	11	3	257	62.5	95.8955	38.9394	1.71394e-05	0.107859	0.000891393	3	3	2	0.25	1
group_4790		hypothetical protein	5	11	3	257	62.5	95.8955	38.9394	1.71394e-05	0.107859	0.000891393	3	3	2	0.25	1
group_3281		hypothetical protein	4	5	4	263	50	98.1343	52.6	3.51312e-05	0.221081	0.0017974	3	3	1	0.25	1
group_3971		hypothetical protein	4	5	4	263	50	98.1343	52.6	3.51312e-05	0.221081	0.0017974	3	2	2	1	1
group_1595		hypothetical protein	2	242	6	26	25	9.70149	0.0358127	3.67401e-05	0.231205	0.00184964	2	1	1	1	1
group_523		hypothetical protein	2	242	6	26	25	9.70149	0.0358127	3.67401e-05	0.231205	0.00184964	2	1	1	1	1
group_1014		hypothetical protein	2	241	6	27	25	10.0746	0.0373444	4.45944e-05	0.280633	0.00222724	3	1	3	0.25	1
group_2569		hypothetical protein	1	222	7	46	12.5	17.1642	0.029601	4.67731e-05	0.294343	0.00231766	4	1	3	0.625	0.625
group_2522		putative autolysin PH	3	1	5	267	37.5	99.6269	160.2	6.37382e-05	0.401105	0.00303867	3	2	1	1	1
group_3973		hypothetical protein	3	1	5	267	37.5	99.6269	160.2	6.37382e-05	0.401105	0.00303867	3	3	1	0.25	1
group_4803		hypothetical protein	3	1	5	267	37.5	99.6269	160.2	6.37382e-05	0.401105	0.00303867	3	2	1	1	1
group_4805		hypothetical protein	3	1	5	267	37.5	99.6269	160.2	6.37382e-05	0.401105	0.00303867	3	2	1	1	1
group_4807		hypothetical protein	3	1	5	267	37.5	99.6269	160.2	6.37382e-05	0.401105	0.00303867	3	2	1	1	1
group_4490		hypothetical protein	0	189	8	79	0	29.4776	0	7.75128e-05	0.487788	0.00366758	3	0	3	0.25	0.25
group_1584		hypothetical protein	2	237	6	31	25	11.5672	0.0436006	9.10232e-05	0.572809	0.00424303	2	1	1	1	1
group_645		hypothetical protein	2	237	6	31	25	11.5672	0.0436006	9.10232e-05	0.572809	0.00424303	2	1	1	1	1
group_3979		hypothetical protein	5	17	3	251	62.5	93.6567	24.6078	9.75207e-05	0.613698	0.00451248	3	3	1	0.25	1
ydhK		putative protein YdhK	0	186	8	82	0	30.597	0	0.000102825	0.64708	0.00472321	2	0	2	0.5	0.5
group_4594		hypothetical protein	2	236	6	32	25	11.9403	0.0451977	0.000107331	0.675433	0.00489444	3	2	3	0.25	1
group_2686		hypothetical protein	2	235	6	33	25	12.3134	0.0468085	0.000125951	0.792612	0.00562136	3	1	3	0.25	1
group_3162		hypothetical protein	2	235	6	33	25	12.3134	0.0468085	0.000125951	0.792612	0.00562136	3	2	3	0.25	1
group_498		hypothetical protein	6	33	2	235	75	87.6866	21.3636	0.000125951	0.792612	0.00562136	3	3	1	0.25	1
group_1986		hypothetical protein	1	214	7	54	12.5	20.1493	0.0360481	0.000128331	0.807586	0.00568723	3	1	3	0.25	1
group_528	hin	DNA-invertase hin	4	8	4	260	50	97.0149	32.5	0.000133127	0.837771	0.00585854	3	3	1	0.25	1
group_4204		hypothetical protein	2	234	6	34	25	12.6866	0.048433	0.00014713	0.92589	0.00640848	3	1	3	0.25	1
group_4679		hypothetical protein	0	182	8	86	0	32.0896	0	0.000147661	0.929229	0.00640848	3	0	3	0.25	0.25
group_3867		hypothetical protein	3	249	5	19	37.5	7.08955	0.0457831	0.000154358	0.971377	0.00665326	3	2	3	0.25	1
group_6294		hypothetical protein	1	212	7	56	12.5	20.8955	0.0377358	0.000161462	1	0.00691213	3	1	3	0.25	1
group_379		hypothetical protein	2	233	6	35	25	13.0597	0.0500715	0.000171129	1	0.00727647	3	1	3	0.25	1
copB		Copper-exporting P-type ATPase B	0	180	8	88	0	32.8358	0	0.000175897	1	0.00742899	2	0	2	0.5	0.5
group_183		hypothetical protein	1	211	7	57	12.5	21.2687	0.0385917	0.00018057	1	0.00757552	4	1	3	0.625	0.625
group_3865		hypothetical protein	3	248	5	20	37.5	7.46269	0.0483871	0.000191065	1	0.00796272	3	2	3	0.25	1
entE		hypothetical protein	2	232	6	36	25	13.4328	0.0517241	0.000198229	1	0.00815331	4	2	4	0.125	1
entA_1		hypothetical protein	2	232	6	36	25	13.4328	0.0517241	0.000198229	1	0.00815331	4	2	4	0.125	1
group_3866		hypothetical protein	3	247	5	21	37.5	7.83582	0.0510121	0.000234241	1	0.00957193	3	2	3	0.25	1
group_3974		hypothetical protein	3	3	5	265	37.5	98.8806	53	0.00030997	1	0.0124245	3	3	1	0.25	1
group_4006		hypothetical protein	3	3	5	265	37.5	98.8806	53	0.00030997	1	0.0124245	3	2	1	1	1
group_443		hypothetical protein	3	3	5	265	37.5	98.8806	53	0.00030997	1	0.0124245	3	2	1	1	1
group_3234		hypothetical protein	5	23	3	245	62.5	91.4179	17.7536	0.000343123	1	0.0136663	3	3	1	0.25	1
group_202	map_2	Protein map	4	11	4	257	50	95.8955	23.3636	0.000354007	1	0.0139235	3	3	0	0.25	0.25
group_598		hypothetical protein	4	11	4	257	50	95.8955	23.3636	0.000354007	1	0.0139235	3	3	2	0.25	1
group_1200		hypothetical protein	4	12	4	256	50	95.5224	21.3333	0.000466296	1	0.0181136	3	3	1	0.25	1
group_1651		hypothetical protein	4	12	4	256	50	95.5224	21.3333	0.000466296	1	0.0181136	3	3	1	0.25	1
map_2		Protein map	3	243	5	25	37.5	9.32836	0.0617284	0.000487731	1	0.018379	3	1	3	0.25	1
group_218		hypothetical protein	3	243	5	25	37.5	9.32836	0.0617284	0.000487731	1	0.018379	3	2	3	0.25	1
chp		Chemotaxis inhibitory protein	3	243	5	25	37.5	9.32836	0.0617284	0.000487731	1	0.018379	3	1	3	0.25	1
group_4491		hypothetical protein	3	243	5	25	37.5	9.32836	0.0617284	0.000487731	1	0.018379	3	1	3	0.25	1
group_1819	metQ_1	Methionine-binding lipoprotein MetQ	5	25	3	243	62.5	90.6716	16.2	0.000487731	1	0.018379	3	3	2	0.25	1
group_575		hypothetical protein	3	4	5	264	37.5	98.5075	39.6	0.000534952	1	0.0200384	4	3	2	0.625	1
group_468		hypothetical protein	2	224	6	44	25	16.4179	0.0654762	0.000566596	1	0.0210981	3	2	2	1	1
group_2599	xerD_1	Tyrosine recombinase XerD	3	242	5	26	37.5	9.70149	0.0644628	0.000575745	1	0.0211881	3	2	3	0.25	1
group_3023		hypothetical protein	3	242	5	26	37.5	9.70149	0.0644628	0.000575745	1	0.0211881	3	1	3	0.25	1
metQ_1		Methionine-binding lipoprotein MetQ	3	241	5	27	37.5	10.0746	0.0672199	0.000675561	1	0.0240573	3	2	3	0.25	1
group_1066		hypothetical protein	2	0	6	268	25	100	inf	0.000737813	1	0.0240573	2	2	0	0.5	0.5
group_3267		hypothetical protein	2	0	6	268	25	100	inf	0.000737813	1	0.0240573	2	2	0	0.5	0.5
group_3272		hypothetical protein	2	0	6	268	25	100	inf	0.000737813	1	0.0240573	2	2	0	0.5	0.5
group_3966		hypothetical protein	2	0	6	268	25	100	inf	0.000737813	1	0.0240573	2	2	0	0.5	0.5
group_3968		hypothetical protein	2	0	6	268	25	100	inf	0.000737813	1	0.0240573	2	2	0	0.5	0.5
group_3970		hypothetical protein	2	0	6	268	25	100	inf	0.000737813	1	0.0240573	2	2	0	0.5	0.5
group_3972		hypothetical protein	2	0	6	268	25	100	inf	0.000737813	1	0.0240573	2	2	0	0.5	0.5
pre_2		Plasmid recombination enzyme	2	0	6	268	25	100	inf	0.000737813	1	0.0240573	2	2	0	0.5	0.5
group_4005		hypothetical protein	2	0	6	268	25	100	inf	0.000737813	1	0.0240573	1	1	0	1	1
group_4719		hypothetical protein	2	0	6	268	25	100	inf	0.000737813	1	0.0240573	2	2	0	0.5	0.5
group_4720		hypothetical protein	2	0	6	268	25	100	inf	0.000737813	1	0.0240573	2	2	0	0.5	0.5
group_4721		hypothetical protein	2	0	6	268	25	100	inf	0.000737813	1	0.0240573	2	2	0	0.5	0.5
group_4722		hypothetical protein	2	0	6	268	25	100	inf	0.000737813	1	0.0240573	2	2	0	0.5	0.5
group_4724		hypothetical protein	2	0	6	268	25	100	inf	0.000737813	1	0.0240573	2	2	0	0.5	0.5
group_4725		hypothetical protein	2	0	6	268	25	100	inf	0.000737813	1	0.0240573	2	2	0	0.5	0.5
entB		Enterotoxin type B	2	0	6	268	25	100	inf	0.000737813	1	0.0240573	2	2	0	0.5	0.5
group_4729		hypothetical protein	2	0	6	268	25	100	inf	0.000737813	1	0.0240573	2	2	0	0.5	0.5
group_4740		hypothetical protein	2	0	6	268	25	100	inf	0.000737813	1	0.0240573	2	2	0	0.5	0.5
group_4797		hypothetical protein	2	0	6	268	25	100	inf	0.000737813	1	0.0240573	1	1	0	1	1
group_4798		hypothetical protein	2	0	6	268	25	100	inf	0.000737813	1	0.0240573	1	1	0	1	1
group_4799		hypothetical protein	2	0	6	268	25	100	inf	0.000737813	1	0.0240573	1	1	0	1	1
group_1951		hypothetical protein	4	254	4	14	50	5.22388	0.0551181	0.000765054	1	0.0248169	3	1	2	1	1
group_4702		hypothetical protein	5	28	3	240	62.5	89.5522	14.2857	0.000788234	1	0.0253079	4	4	2	0.125	1
group_4703		hypothetical protein	5	28	3	240	62.5	89.5522	14.2857	0.000788234	1	0.0253079	4	4	2	0.125	1
lexA_2		LexA repressor	3	239	5	29	37.5	10.8209	0.0728033	0.000914865	1	0.0292246	3	1	3	0.25	1
group_2732		hypothetical protein	3	238	5	30	37.5	11.194	0.0756303	0.0010566	1	0.033413	3	1	3	0.25	1
group_794		hypothetical protein	5	30	3	238	62.5	88.806	13.2222	0.0010566	1	0.033413	3	3	1	0.25	1
group_79		hypothetical protein	4	252	4	16	50	5.97015	0.0634921	0.00118192	1	0.0371892	3	2	3	0.25	1
group_177		hypothetical protein	0	155	8	113	0	42.1642	0	0.00119353	1	0.0373675	3	0	3	0.25	0.25
group_118		IS6 family transposase IS431R	4	17	4	251	50	93.6567	14.7647	0.00144212	1	0.0424077	3	3	2	0.25	1
group_3278		hypothetical protein	4	17	4	251	50	93.6567	14.7647	0.00144212	1	0.0424077	3	2	1	1	1
group_3940		hypothetical protein	4	17	4	251	50	93.6567	14.7647	0.00144212	1	0.0424077	3	3	1	0.25	1
group_3999		hypothetical protein	4	17	4	251	50	93.6567	14.7647	0.00144212	1	0.0424077	3	2	1	1	1
group_4780		hypothetical protein	4	17	4	251	50	93.6567	14.7647	0.00144212	1	0.0424077	3	2	1	1	1
group_4781		hypothetical protein	4	17	4	251	50	93.6567	14.7647	0.00144212	1	0.0424077	3	2	1	1	1
group_4782		hypothetical protein	4	17	4	251	50	93.6567	14.7647	0.00144212	1	0.0424077	3	2	1	1	1
group_4783		hypothetical protein	4	17	4	251	50	93.6567	14.7647	0.00144212	1	0.0424077	3	2	1	1	1
group_4784		hypothetical protein	4	17	4	251	50	93.6567	14.7647	0.00144212	1	0.0424077	3	2	1	1	1
group_4785		hypothetical protein	4	17	4	251	50	93.6567	14.7647	0.00144212	1	0.0424077	3	2	1	1	1
group_4786		hypothetical protein	4	17	4	251	50	93.6567	14.7647	0.00144212	1	0.0424077	3	2	1	1	1
group_4787		hypothetical protein	4	17	4	251	50	93.6567	14.7647	0.00144212	1	0.0424077	3	2	1	1	1
group_597		hypothetical protein	4	17	4	251	50	93.6567	14.7647	0.00144212	1	0.0424077	3	3	1	0.25	1
dinG_2		3'-5' exonuclease DinG	3	235	5	33	37.5	12.3134	0.0842553	0.00158457	1	0.04638	3	1	3	0.25	1
group_3998		hypothetical protein	4	18	4	250	50	93.2836	13.8889	0.00174092	1	0.0507204	3	2	1	1	1
group_2595		hypothetical protein	3	7	5	261	37.5	97.3881	22.3714	0.00175884	1	0.0510063	3	2	1	1	1
group_618		putative protein	8	119	0	149	100	55.597	inf	0.00177799	1	0.0513251	3	3	0	0.25	0.25
group_4014		hypothetical protein	4	19	4	249	50	92.9104	13.1053	0.00208145	1	0.0589091	3	2	1	1	1
group_1455		hypothetical protein	2	1	6	267	25	99.6269	89	0.00218113	1	0.0589091	3	2	1	1	1
group_3262		hypothetical protein	2	1	6	267	25	99.6269	89	0.00218113	1	0.0589091	3	2	1	1	1
group_3283	xerC_1	Tyrosine recombinase XerC	2	1	6	267	25	99.6269	89	0.00218113	1	0.0589091	3	2	1	1	1
group_3983		hypothetical protein	2	1	6	267	25	99.6269	89	0.00218113	1	0.0589091	3	2	1	1	1
pre_1		Plasmid recombination enzyme	2	1	6	267	25	99.6269	89	0.00218113	1	0.0589091	3	2	1	1	1
group_3988		hypothetical protein	2	1	6	267	25	99.6269	89	0.00218113	1	0.0589091	2	2	1	0.5	1
group_3989		hypothetical protein	2	1	6	267	25	99.6269	89	0.00218113	1	0.0589091	2	2	1	0.5	1
group_4003		hypothetical protein	2	1	6	267	25	99.6269	89	0.00218113	1	0.0589091	2	1	1	1	1
group_4017		hypothetical protein	2	1	6	267	25	99.6269	89	0.00218113	1	0.0589091	3	2	1	1	1
group_4733		hypothetical protein	2	1	6	267	25	99.6269	89	0.00218113	1	0.0589091	3	2	1	1	1
bcrR		HTH-type transcriptional activator BcrR	2	1	6	267	25	99.6269	89	0.00218113	1	0.0589091	3	2	1	1	1
group_4742		hypothetical protein	2	1	6	267	25	99.6269	89	0.00218113	1	0.0589091	3	2	1	1	1
group_4759		hypothetical protein	2	1	6	267	25	99.6269	89	0.00218113	1	0.0589091	2	2	1	0.5	1
group_831		hypothetical protein	2	1	6	267	25	99.6269	89	0.00218113	1	0.0589091	1	1	1	1	1
group_172		hypothetical protein	8	123	0	145	100	54.1045	inf	0.00229462	1	0.0617096	4	4	0	0.125	0.125
group_284	sasG	Surface protein G	3	8	5	260	37.5	97.0149	19.5	0.00238471	1	0.0638596	4	2	3	0.625	1
group_3922		hypothetical protein	0	144	8	124	0	46.2687	0	0.00244266	1	0.0644149	3	0	3	0.25	0.25
group_3279		hypothetical protein	4	20	4	248	50	92.5373	12.4	0.00246687	1	0.0644149	3	2	1	1	1
group_3318		hypothetical protein	4	20	4	248	50	92.5373	12.4	0.00246687	1	0.0644149	3	2	1	1	1
group_4000		hypothetical protein	4	20	4	248	50	92.5373	12.4	0.00246687	1	0.0644149	3	2	1	1	1
group_4001		hypothetical protein	4	20	4	248	50	92.5373	12.4	0.00246687	1	0.0644149	3	2	1	1	1
group_436		hypothetical protein	4	20	4	248	50	92.5373	12.4	0.00246687	1	0.0644149	3	3	0	0.25	0.25
group_4250		hypothetical protein	3	231	5	37	37.5	13.806	0.0961039	0.00257715	1	0.0670165	3	1	3	0.25	1
group_1977		hypothetical protein	4	21	4	247	50	92.1642	11.7619	0.00290035	1	0.0751108	3	3	1	0.25	1
group_617		putative protein	0	141	8	127	0	47.3881	0	0.00293812	1	0.075777	3	0	3	0.25	0.25
uvrB_2		UvrABC system protein B	7	89	1	179	87.5	66.791	14.0787	0.00302187	1	0.0776189	3	3	1	0.25	1
group_573		hypothetical protein	5	259	3	9	62.5	3.35821	0.0579151	0.00313524	1	0.0798789	4	3	3	0.625	0.625
group_4808		hypothetical protein	3	9	5	259	37.5	96.6418	17.2667	0.00313524	1	0.0798789	3	2	1	1	1
group_581		hypothetical protein	3	229	5	39	37.5	14.5522	0.102183	0.00322246	1	0.08177	3	1	3	0.25	1
group_1036		hypothetical protein	4	23	4	245	50	91.4179	10.6522	0.00392431	1	0.0991794	3	3	1	0.25	1
group_1458		hypothetical protein	3	10	5	258	37.5	96.2687	15.48	0.00401882	1	0.101162	3	3	1	0.25	1
acuI		putative acrylyl-CoA reductase AcuI	1	174	7	94	12.5	35.0746	0.0771757	0.00426079	1	0.106081	4	1	4	0.125	0.625
group_2776		hypothetical protein	1	174	7	94	12.5	35.0746	0.0771757	0.00426079	1	0.106081	4	1	4	0.125	0.625
group_1459		hypothetical protein	2	2	6	266	25	99.2537	44.3333	0.00429851	1	0.106081	3	2	1	1	1
group_2582		hypothetical protein	2	2	6	266	25	99.2537	44.3333	0.00429851	1	0.106081	3	2	1	1	1
group_3982		hypothetical protein	2	2	6	266	25	99.2537	44.3333	0.00429851	1	0.106081	3	2	2	1	1
group_3024		hypothetical protein	4	243	4	25	50	9.32836	0.102881	0.00517888	1	0.127307	3	1	3	0.25	1
group_3168		hypothetical protein	4	242	4	26	50	9.70149	0.107438	0.0059006	1	0.143369	3	1	2	1	1
group_3862		hypothetical protein	4	242	4	26	50	9.70149	0.107438	0.0059006	1	0.143369	3	1	2	1	1
group_4282		hypothetical protein	4	242	4	26	50	9.70149	0.107438	0.0059006	1	0.143369	4	2	4	0.125	1
group_1950		hypothetical protein	4	241	4	27	50	10.0746	0.112033	0.00668946	1	0.160064	3	1	2	1	1
group_3863		hypothetical protein	4	241	4	27	50	10.0746	0.112033	0.00668946	1	0.160064	3	1	2	1	1
group_3864		hypothetical protein	4	241	4	27	50	10.0746	0.112033	0.00668946	1	0.160064	3	1	2	1	1
cadC		Cadmium resistance transcriptional regulatory protein CadC	4	241	4	27	50	10.0746	0.112033	0.00668946	1	0.160064	4	2	4	0.125	1
group_4636		hypothetical protein	0	138	8	130	0	48.5075	0	0.00703874	1	0.167783	3	0	3	0.25	0.25
blaR1-2		beta-lactam sensor/signal transducer BlaR1	1	166	7	102	12.5	38.0597	0.0877797	0.00710476	1	0.168718	4	1	4	0.125	0.625
group_1946		hypothetical protein	5	255	3	13	62.5	4.85075	0.0849673	0.00754223	1	0.172739	3	2	3	0.25	1
ssbA_2		Single-stranded DNA-binding protein A	5	255	3	13	62.5	4.85075	0.0849673	0.00754223	1	0.172739	3	2	3	0.25	1
group_4593		hypothetical protein	5	255	3	13	62.5	4.85075	0.0849673	0.00754223	1	0.172739	3	2	3	0.25	1
group_829		hypothetical protein	5	255	3	13	62.5	4.85075	0.0849673	0.00754223	1	0.172739	3	2	2	1	1
clpP_3		ATP-dependent Clp protease proteolytic subunit	4	240	4	28	50	10.4478	0.116667	0.00754859	1	0.172739	3	1	2	1	1
group_2520		hypothetical protein	4	240	4	28	50	10.4478	0.116667	0.00754859	1	0.172739	3	1	2	1	1
group_3169		hypothetical protein	4	240	4	28	50	10.4478	0.116667	0.00754859	1	0.172739	3	1	2	1	1
group_3170		hypothetical protein	4	240	4	28	50	10.4478	0.116667	0.00754859	1	0.172739	3	1	2	1	1
group_313		hypothetical protein	4	28	4	240	50	89.5522	8.57143	0.00754859	1	0.172739	3	3	3	0.25	0.25
group_3958		hypothetical protein	4	28	4	240	50	89.5522	8.57143	0.00754859	1	0.172739	4	3	2	0.625	1
group_615		putative protein	0	131	8	137	0	51.1194	0	0.00757648	1	0.172749	2	0	2	0.5	0.5
group_542		IS1182 family transposase ISSep1	3	220	5	48	37.5	17.9104	0.130909	0.00774194	1	0.175885	3	2	1	1	1
group_3171		hypothetical protein	4	239	4	29	50	10.8209	0.121339	0.00848105	1	0.191295	3	1	2	1	1
group_403		hypothetical protein	4	29	4	239	50	89.1791	8.24138	0.00848105	1	0.191295	4	2	3	0.625	1
group_274	uvrB_1	UvrABC system protein B	1	163	7	105	12.5	39.1791	0.0920245	0.00851205	1	0.191308	3	1	3	0.25	1
hin		DNA-invertase hin	0	126	8	142	0	52.9851	0	0.00863974	1	0.193487	4	0	4	0.125	0.125
group_586		hypothetical protein	0	125	8	143	0	53.3582	0	0.00892411	1	0.199147	2	0	2	0.5	0.5
group_256		hypothetical protein	5	254	3	14	62.5	5.22388	0.0918635	0.00902935	1	0.200783	3	2	3	0.25	1
group_4598		hypothetical protein	4	238	4	30	50	11.194	0.12605	0.00948988	1	0.209543	3	1	2	1	1
group_797		hypothetical protein	4	30	4	238	50	88.806	7.93333	0.00948988	1	0.209543	3	3	1	0.25	1
group_834		hypothetical protein	3	217	5	51	37.5	19.0299	0.141014	0.00997716	1	0.219532	4	2	2	1	1
group_1609		hypothetical protein	0	121	8	147	0	54.8507	0	0.0103156	1	0.222114	4	0	4	0.125	0.125
nikB_2		Nickel import system permease protein NikB	0	121	8	147	0	54.8507	0	0.0103156	1	0.222114	2	0	2	0.5	0.5
group_3927		IS30 family transposase ISSau5	0	121	8	147	0	54.8507	0	0.0103156	1	0.222114	2	0	2	0.5	0.5
ssl3		Staphylococcal superantigen-like 3	6	264	2	4	75	1.49254	0.0454545	0.0104341	1	0.222114	2	1	1	1	1
group_5941		hypothetical protein	2	4	6	264	25	98.5075	22	0.0104341	1	0.222114	3	2	1	1	1
group_1718		hypothetical protein	4	237	4	31	50	11.5672	0.130802	0.010578	1	0.222114	3	3	1	0.25	1
mecA_2		PBP2a family beta-lactam-resistant peptidoglycan transpeptidase MecA	4	237	4	31	50	11.5672	0.130802	0.010578	1	0.222114	3	3	1	0.25	1
group_3581		hypothetical protein	4	237	4	31	50	11.5672	0.130802	0.010578	1	0.222114	3	3	1	0.25	1
group_3583		hypothetical protein	4	237	4	31	50	11.5672	0.130802	0.010578	1	0.222114	3	3	1	0.25	1
group_3233		hypothetical protein	3	15	5	253	37.5	94.403	10.12	0.0106822	1	0.222114	2	2	1	0.5	1
arcA_2		Arginine deiminase	0	120	8	148	0	55.2239	0	0.0107298	1	0.222114	2	0	2	0.5	0.5
gsiD		hypothetical protein	0	120	8	148	0	55.2239	0	0.0107298	1	0.222114	2	0	2	0.5	0.5
cmoB		tRNA U34 carboxymethyltransferase	0	120	8	148	0	55.2239	0	0.0107298	1	0.222114	2	0	2	0.5	0.5
cntA_2		Metal-staphylopine-binding protein CntA	0	120	8	148	0	55.2239	0	0.0107298	1	0.222114	2	0	2	0.5	0.5
group_4280		hypothetical protein	0	120	8	148	0	55.2239	0	0.0107298	1	0.222114	4	0	4	0.125	0.125
argF_2		Ornithine carbamoyltransferase	0	120	8	148	0	55.2239	0	0.0107298	1	0.222114	2	0	2	0.5	0.5
arcC1_2		Carbamate kinase 1	0	120	8	148	0	55.2239	0	0.0107298	1	0.222114	2	0	2	0.5	0.5
nikE_2		Nickel import ATP-binding protein NikE	0	120	8	148	0	55.2239	0	0.0107298	1	0.222114	2	0	2	0.5	0.5
group_2584		hypothetical protein	0	119	8	149	0	55.597	0	0.0111717	1	0.226057	2	0	2	0.5	0.5
group_3238		hypothetical protein	0	119	8	149	0	55.597	0	0.0111717	1	0.226057	2	0	2	0.5	0.5
arcD_2		Arginine/ornithine antiporter	0	119	8	149	0	55.597	0	0.0111717	1	0.226057	2	0	2	0.5	0.5
adhD		Putative alcohol dehydrogenase D	0	119	8	149	0	55.597	0	0.0111717	1	0.226057	2	0	2	0.5	0.5
group_3951		Monoacylglycerol lipase	0	119	8	149	0	55.597	0	0.0111717	1	0.226057	2	0	2	0.5	0.5
cntD_2		Metal-staphylopine import system ATP-binding protein CntD	0	119	8	149	0	55.597	0	0.0111717	1	0.226057	2	0	2	0.5	0.5
speG		Spermidine N(1)-acetyltransferase	0	119	8	149	0	55.597	0	0.0111717	1	0.226057	2	0	2	0.5	0.5
group_4664		hypothetical protein	0	118	8	150	0	55.9701	0	0.0116421	1	0.229606	2	0	2	0.5	0.5
group_4665		hypothetical protein	0	118	8	150	0	55.9701	0	0.0116421	1	0.229606	2	0	2	0.5	0.5
group_4668		hypothetical protein	0	118	8	150	0	55.9701	0	0.0116421	1	0.229606	2	0	2	0.5	0.5
group_4669		hypothetical protein	0	118	8	150	0	55.9701	0	0.0116421	1	0.229606	2	0	2	0.5	0.5
group_4677		IS110 family transposase ISSep2	0	118	8	150	0	55.9701	0	0.0116421	1	0.229606	2	0	2	0.5	0.5
group_5744		hypothetical protein	0	118	8	150	0	55.9701	0	0.0116421	1	0.229606	4	0	4	0.125	0.125
group_1389		hypothetical protein	4	236	4	32	50	11.9403	0.135593	0.0117485	1	0.229606	4	3	2	0.625	1
sasG		Putative surface protein	4	236	4	32	50	11.9403	0.135593	0.0117485	1	0.229606	4	2	2	1	1
group_2901		hypothetical protein	4	236	4	32	50	11.9403	0.135593	0.0117485	1	0.229606	3	3	1	0.25	1
group_3582		hypothetical protein	4	236	4	32	50	11.9403	0.135593	0.0117485	1	0.229606	3	3	1	0.25	1
ugpQ		Glycerophosphodiester phosphodiesterase, cytoplasmic	4	236	4	32	50	11.9403	0.135593	0.0117485	1	0.229606	3	3	1	0.25	1
group_815		Superantigen-like protein 13	4	33	4	235	50	87.6866	7.12121	0.013004	1	0.250258	4	3	2	0.625	1
mecR1		Methicillin resistance mecR1 protein	4	235	4	33	50	12.3134	0.140426	0.013004	1	0.250258	3	3	1	0.25	1
group_1988		hypothetical protein	4	235	4	33	50	12.3134	0.140426	0.013004	1	0.250258	3	3	1	0.25	1
group_2585		hypothetical protein	4	235	4	33	50	12.3134	0.140426	0.013004	1	0.250258	3	3	1	0.25	1
mvaS_1		hypothetical protein	4	235	4	33	50	12.3134	0.140426	0.013004	1	0.250258	3	3	1	0.25	1
group_1017		hypothetical protein	4	234	4	34	50	12.6866	0.145299	0.0143475	1	0.27527	3	1	2	1	1
group_1144	recQ_1	ATP-dependent DNA helicase RecQ	2	5	6	263	25	98.1343	17.5333	0.0143938	1	0.27532	3	2	2	1	1
group_4374		hypothetical protein	4	233	4	35	50	13.0597	0.150215	0.0157816	1	0.30095	3	3	1	0.25	1
group_156		hypothetical protein	3	18	5	250	37.5	93.2836	8.33333	0.0166809	1	0.317139	2	2	1	0.5	1
group_1077	fhuD_2	Iron(3+)-hydroxamate-binding protein FhuD	2	6	6	262	25	97.7612	14.5556	0.0189104	1	0.334077	2	1	1	1	1
group_1594		hypothetical protein	2	6	6	262	25	97.7612	14.5556	0.0189104	1	0.334077	2	1	1	1	1
group_2629		hypothetical protein	2	6	6	262	25	97.7612	14.5556	0.0189104	1	0.334077	2	2	2	0.5	0.5
group_5362		hypothetical protein	2	6	6	262	25	97.7612	14.5556	0.0189104	1	0.334077	2	2	1	0.5	1
group_5363		hypothetical protein	2	6	6	262	25	97.7612	14.5556	0.0189104	1	0.334077	2	2	1	0.5	1
group_694		hypothetical protein	2	6	6	262	25	97.7612	14.5556	0.0189104	1	0.334077	3	2	2	1	1
group_704		hypothetical protein	2	6	6	262	25	97.7612	14.5556	0.0189104	1	0.334077	2	1	1	1	1
group_260		hypothetical protein	4	230	4	38	50	14.1791	0.165217	0.0206538	1	0.334077	3	1	2	1	1
group_120		hypothetical protein	4	38	4	230	50	85.8209	6.05263	0.0206538	1	0.334077	4	3	1	0.625	0.625
group_3977		hypothetical protein	3	20	5	248	37.5	92.5373	7.44	0.0215836	1	0.334077	4	3	2	0.625	1
group_405		hypothetical protein	4	39	4	229	50	85.4478	5.87179	0.0224761	1	0.334077	3	3	2	0.25	1
group_3945		hypothetical protein	0	116	8	152	0	56.7164	0	0.0225676	1	0.334077	2	0	2	0.5	0.5
group_4661		hypothetical protein	0	116	8	152	0	56.7164	0	0.0225676	1	0.334077	2	0	2	0.5	0.5
group_4670		hypothetical protein	0	116	8	152	0	56.7164	0	0.0225676	1	0.334077	2	0	2	0.5	0.5
argR_3		Arginine repressor	0	117	8	151	0	56.3433	0	0.022602	1	0.334077	2	0	2	0.5	0.5
arcR_2		HTH-type transcriptional regulator ArcR	0	117	8	151	0	56.3433	0	0.022602	1	0.334077	2	0	2	0.5	0.5
group_4667		hypothetical protein	0	117	8	151	0	56.3433	0	0.022602	1	0.334077	2	0	2	0.5	0.5
group_2002		IS3 family transposase ISSau4	0	113	8	155	0	57.8358	0	0.0227988	1	0.334077	2	0	2	0.5	0.5
bin3		Putative transposon Tn552 DNA-invertase bin3	1	154	7	114	12.5	42.5373	0.105751	0.0232979	1	0.334077	3	1	3	0.25	1
group_229		hypothetical protein	0	109	8	159	0	59.3284	0	0.0238925	1	0.334077	4	0	4	0.125	0.125
group_1976		hypothetical protein	2	7	6	261	25	97.3881	12.4286	0.0239567	1	0.334077	2	1	1	1	1
group_3232		hypothetical protein	2	7	6	261	25	97.3881	12.4286	0.0239567	1	0.334077	3	2	1	1	1
group_387		hypothetical protein	2	7	6	261	25	97.3881	12.4286	0.0239567	1	0.334077	2	2	1	0.5	1
group_4735		hypothetical protein	2	7	6	261	25	97.3881	12.4286	0.0239567	1	0.334077	2	2	1	0.5	1
group_4736		hypothetical protein	2	7	6	261	25	97.3881	12.4286	0.0239567	1	0.334077	2	2	1	0.5	1
group_4837		hypothetical protein	2	7	6	261	25	97.3881	12.4286	0.0239567	1	0.334077	2	2	1	0.5	1
group_5940		hypothetical protein	2	7	6	261	25	97.3881	12.4286	0.0239567	1	0.334077	2	2	1	0.5	1
group_941	potD	Spermidine/putrescine-binding periplasmic protein	2	7	6	261	25	97.3881	12.4286	0.0239567	1	0.334077	4	2	2	1	1
rhaR_2		HTH-type transcriptional activator RhaR	8	160	0	108	100	40.2985	inf	0.024308	1	0.334077	3	3	0	0.25	0.25
group_4777		hypothetical protein	3	21	5	247	37.5	92.1642	7.05714	0.0243146	1	0.334077	3	2	3	0.25	1
group_2104	rhaR_2	HTH-type transcriptional activator RhaR	0	105	8	163	0	60.8209	0	0.0259024	1	0.334077	3	0	3	0.25	0.25
group_467		hypothetical protein	3	22	5	246	37.5	91.791	6.70909	0.0272347	1	0.334077	3	2	1	1	1
group_4634		hypothetical protein	1	146	7	122	12.5	45.5224	0.119374	0.0274214	1	0.334077	4	1	3	0.625	0.625
group_1408		hypothetical protein	1	145	7	123	12.5	45.8955	0.121182	0.0282015	1	0.334077	2	1	2	0.5	1
group_1090		Putative phosphatase	1	0	7	268	12.5	100	inf	0.0289855	1	0.334077	1	1	0	1	1
mecR1_1		Methicillin resistance mecR1 protein	1	0	7	268	12.5	100	inf	0.0289855	1	0.334077	1	1	0	1	1
group_1394	dut	Deoxyuridine 5'-triphosphate nucleotidohydrolase	1	0	7	268	12.5	100	inf	0.0289855	1	0.334077	1	1	0	1	1
group_151		hypothetical protein	1	0	7	268	12.5	100	inf	0.0289855	1	0.334077	1	1	0	1	1
group_1569		hypothetical protein	1	0	7	268	12.5	100	inf	0.0289855	1	0.334077	1	1	0	1	1
group_1572		hypothetical protein	1	0	7	268	12.5	100	inf	0.0289855	1	0.334077	1	1	0	1	1
group_1903	ydgI	Putative arginine/ornithine antiporter	1	0	7	268	12.5	100	inf	0.0289855	1	0.334077	1	1	0	1	1
group_2001		IS3 family transposase ISSau4	1	0	7	268	12.5	100	inf	0.0289855	1	0.334077	1	1	0	1	1
group_2545		hypothetical protein	1	0	7	268	12.5	100	inf	0.0289855	1	0.334077	1	1	0	1	1
group_3258		hypothetical protein	1	0	7	268	12.5	100	inf	0.0289855	1	0.334077	1	1	0	1	1
group_3263		hypothetical protein	1	0	7	268	12.5	100	inf	0.0289855	1	0.334077	1	1	0	1	1
group_3265		ISNCY family transposase ISBli29	1	0	7	268	12.5	100	inf	0.0289855	1	0.334077	1	1	0	1	1
group_3266		hypothetical protein	1	0	7	268	12.5	100	inf	0.0289855	1	0.334077	1	1	0	1	1
group_329		ISL3 family transposase IS1181	1	0	7	268	12.5	100	inf	0.0289855	1	0.334077	1	1	0	1	1
group_330		ISL3 family transposase IS1181	1	0	7	268	12.5	100	inf	0.0289855	1	0.334077	1	1	0	1	1
group_3978		hypothetical protein	1	0	7	268	12.5	100	inf	0.0289855	1	0.334077	1	1	0	1	1
group_4004		hypothetical protein	1	0	7	268	12.5	100	inf	0.0289855	1	0.334077	1	1	0	1	1
group_4018		hypothetical protein	1	0	7	268	12.5	100	inf	0.0289855	1	0.334077	1	1	0	1	1
group_4148		IS256 family transposase IS256	1	0	7	268	12.5	100	inf	0.0289855	1	0.334077	1	1	0	1	1
group_4149		IS256 family transposase IS256	1	0	7	268	12.5	100	inf	0.0289855	1	0.334077	1	1	0	1	1
group_4150		IS256 family transposase IS256	1	0	7	268	12.5	100	inf	0.0289855	1	0.334077	1	1	0	1	1
group_4151		IS256 family transposase IS256	1	0	7	268	12.5	100	inf	0.0289855	1	0.334077	1	1	0	1	1
group_4152		IS256 family transposase IS256	1	0	7	268	12.5	100	inf	0.0289855	1	0.334077	1	1	0	1	1
group_4153		IS256 family transposase IS256	1	0	7	268	12.5	100	inf	0.0289855	1	0.334077	1	1	0	1	1
group_4154		IS256 family transposase IS256	1	0	7	268	12.5	100	inf	0.0289855	1	0.334077	1	1	0	1	1
group_4155		IS256 family transposase IS256	1	0	7	268	12.5	100	inf	0.0289855	1	0.334077	1	1	0	1	1
group_4156		IS256 family transposase IS256	1	0	7	268	12.5	100	inf	0.0289855	1	0.334077	1	1	0	1	1
group_4157		IS256 family transposase IS256	1	0	7	268	12.5	100	inf	0.0289855	1	0.334077	1	1	0	1	1
group_4158		IS256 family transposase IS256	1	0	7	268	12.5	100	inf	0.0289855	1	0.334077	1	1	0	1	1
group_4159		IS256 family transposase IS256	1	0	7	268	12.5	100	inf	0.0289855	1	0.334077	1	1	0	1	1
group_4160		IS256 family transposase IS256	1	0	7	268	12.5	100	inf	0.0289855	1	0.334077	1	1	0	1	1
group_4161		IS256 family transposase IS256	1	0	7	268	12.5	100	inf	0.0289855	1	0.334077	1	1	0	1	1
group_4162		IS256 family transposase IS256	1	0	7	268	12.5	100	inf	0.0289855	1	0.334077	1	1	0	1	1
group_4163		IS256 family transposase IS256	1	0	7	268	12.5	100	inf	0.0289855	1	0.334077	1	1	0	1	1
group_4164		IS256 family transposase IS256	1	0	7	268	12.5	100	inf	0.0289855	1	0.334077	1	1	0	1	1
group_4176		hypothetical protein	1	0	7	268	12.5	100	inf	0.0289855	1	0.334077	1	1	0	1	1
group_4180		hypothetical protein	1	0	7	268	12.5	100	inf	0.0289855	1	0.334077	1	1	0	1	1
group_4181		hypothetical protein	1	0	7	268	12.5	100	inf	0.0289855	1	0.334077	1	1	0	1	1
group_4723		hypothetical protein	1	0	7	268	12.5	100	inf	0.0289855	1	0.334077	1	1	0	1	1
group_4726		hypothetical protein	1	0	7	268	12.5	100	inf	0.0289855	1	0.334077	1	1	0	1	1
group_4727		hypothetical protein	1	0	7	268	12.5	100	inf	0.0289855	1	0.334077	1	1	0	1	1
group_4734		hypothetical protein	1	0	7	268	12.5	100	inf	0.0289855	1	0.334077	1	1	0	1	1
group_4743	bin3_1	Putative transposon Tn552 DNA-invertase bin3	1	0	7	268	12.5	100	inf	0.0289855	1	0.334077	1	1	0	1	1
bin3_2		Putative transposon Tn552 DNA-invertase bin3	1	0	7	268	12.5	100	inf	0.0289855	1	0.334077	1	1	0	1	1
group_4745		hypothetical protein	1	0	7	268	12.5	100	inf	0.0289855	1	0.334077	1	1	0	1	1
group_4746		hypothetical protein	1	0	7	268	12.5	100	inf	0.0289855	1	0.334077	1	1	0	1	1
lnrL_4		Linearmycin resistance ATP-binding protein LnrL	1	0	7	268	12.5	100	inf	0.0289855	1	0.334077	1	1	0	1	1
ybhR		putative multidrug ABC transporter permease YbhR	1	0	7	268	12.5	100	inf	0.0289855	1	0.334077	1	1	0	1	1
group_4752		hypothetical protein	1	0	7	268	12.5	100	inf	0.0289855	1	0.334077	1	1	0	1	1
group_4753	entA_1	Enterotoxin type A	1	0	7	268	12.5	100	inf	0.0289855	1	0.334077	1	1	0	1	1
entC2		Enterotoxin type C-2	1	0	7	268	12.5	100	inf	0.0289855	1	0.334077	1	1	0	1	1
group_4755		hypothetical protein	1	0	7	268	12.5	100	inf	0.0289855	1	0.334077	1	1	0	1	1
group_4756		hypothetical protein	1	0	7	268	12.5	100	inf	0.0289855	1	0.334077	1	1	0	1	1
group_4758		hypothetical protein	1	0	7	268	12.5	100	inf	0.0289855	1	0.334077	1	1	0	1	1
group_4760		hypothetical protein	1	0	7	268	12.5	100	inf	0.0289855	1	0.334077	1	1	0	1	1
group_4761		hypothetical protein	1	0	7	268	12.5	100	inf	0.0289855	1	0.334077	1	1	0	1	1
group_4762		hypothetical protein	1	0	7	268	12.5	100	inf	0.0289855	1	0.334077	1	1	0	1	1
group_4763		hypothetical protein	1	0	7	268	12.5	100	inf	0.0289855	1	0.334077	1	1	0	1	1
group_4764		Putative prophage phiRv2 integrase	1	0	7	268	12.5	100	inf	0.0289855	1	0.334077	1	1	0	1	1
group_4778		hypothetical protein	1	0	7	268	12.5	100	inf	0.0289855	1	0.334077	1	1	0	1	1
group_4792	bin3	Putative transposon Tn552 DNA-invertase bin3	1	0	7	268	12.5	100	inf	0.0289855	1	0.334077	1	1	0	1	1
group_4800		hypothetical protein	1	0	7	268	12.5	100	inf	0.0289855	1	0.334077	1	1	0	1	1
group_4801		hypothetical protein	1	0	7	268	12.5	100	inf	0.0289855	1	0.334077	1	1	0	1	1
group_4809		hypothetical protein	1	0	7	268	12.5	100	inf	0.0289855	1	0.334077	1	1	0	1	1
group_4810		hypothetical protein	1	0	7	268	12.5	100	inf	0.0289855	1	0.334077	1	1	0	1	1
group_4811		hypothetical protein	1	0	7	268	12.5	100	inf	0.0289855	1	0.334077	1	1	0	1	1
group_4812		hypothetical protein	1	0	7	268	12.5	100	inf	0.0289855	1	0.334077	1	1	0	1	1
group_4813		hypothetical protein	1	0	7	268	12.5	100	inf	0.0289855	1	0.334077	1	1	0	1	1
group_4814		hypothetical protein	1	0	7	268	12.5	100	inf	0.0289855	1	0.334077	1	1	0	1	1
group_4815		hypothetical protein	1	0	7	268	12.5	100	inf	0.0289855	1	0.334077	1	1	0	1	1
group_4816		hypothetical protein	1	0	7	268	12.5	100	inf	0.0289855	1	0.334077	1	1	0	1	1
group_4817		hypothetical protein	1	0	7	268	12.5	100	inf	0.0289855	1	0.334077	1	1	0	1	1
group_4818		hypothetical protein	1	0	7	268	12.5	100	inf	0.0289855	1	0.334077	1	1	0	1	1
group_4819		hypothetical protein	1	0	7	268	12.5	100	inf	0.0289855	1	0.334077	1	1	0	1	1
group_4820		hypothetical protein	1	0	7	268	12.5	100	inf	0.0289855	1	0.334077	1	1	0	1	1
group_4839		hypothetical protein	1	0	7	268	12.5	100	inf	0.0289855	1	0.334077	1	1	0	1	1
group_4840		hypothetical protein	1	0	7	268	12.5	100	inf	0.0289855	1	0.334077	1	1	0	1	1
group_4841		hypothetical protein	1	0	7	268	12.5	100	inf	0.0289855	1	0.334077	1	1	0	1	1
group_4842		hypothetical protein	1	0	7	268	12.5	100	inf	0.0289855	1	0.334077	1	1	0	1	1
group_4843		hypothetical protein	1	0	7	268	12.5	100	inf	0.0289855	1	0.334077	1	1	0	1	1
group_4844		hypothetical protein	1	0	7	268	12.5	100	inf	0.0289855	1	0.334077	1	1	0	1	1
group_4845		hypothetical protein	1	0	7	268	12.5	100	inf	0.0289855	1	0.334077	1	1	0	1	1
secB		Protein-export protein SecB	1	0	7	268	12.5	100	inf	0.0289855	1	0.334077	1	1	0	1	1
group_4847		hypothetical protein	1	0	7	268	12.5	100	inf	0.0289855	1	0.334077	1	1	0	1	1
group_4849	bin3	Putative transposon Tn552 DNA-invertase bin3	1	0	7	268	12.5	100	inf	0.0289855	1	0.334077	1	1	0	1	1
group_4850	cadC	Cadmium resistance transcriptional regulatory protein CadC	1	0	7	268	12.5	100	inf	0.0289855	1	0.334077	1	1	0	1	1
cadA		Cadmium-transporting ATPase	1	0	7	268	12.5	100	inf	0.0289855	1	0.334077	1	1	0	1	1
group_4852		hypothetical protein	1	0	7	268	12.5	100	inf	0.0289855	1	0.334077	1	1	0	1	1
group_4853		hypothetical protein	1	0	7	268	12.5	100	inf	0.0289855	1	0.334077	1	1	0	1	1
cysL		HTH-type transcriptional regulator CysL	1	0	7	268	12.5	100	inf	0.0289855	1	0.334077	1	1	0	1	1
group_4855	RBKS_2	Ribokinase	1	0	7	268	12.5	100	inf	0.0289855	1	0.334077	1	1	0	1	1
group_4856		hypothetical protein	1	0	7	268	12.5	100	inf	0.0289855	1	0.334077	1	1	0	1	1
group_4857		hypothetical protein	1	0	7	268	12.5	100	inf	0.0289855	1	0.334077	1	1	0	1	1
yehR_2		putative lipoprotein YehR	1	0	7	268	12.5	100	inf	0.0289855	1	0.334077	1	1	0	1	1
group_4859		hypothetical protein	1	0	7	268	12.5	100	inf	0.0289855	1	0.334077	1	1	0	1	1
group_4860		hypothetical protein	1	0	7	268	12.5	100	inf	0.0289855	1	0.334077	1	1	0	1	1
hin_2		DNA-invertase hin	1	0	7	268	12.5	100	inf	0.0289855	1	0.334077	1	1	0	1	1
group_5839		hypothetical protein	1	0	7	268	12.5	100	inf	0.0289855	1	0.334077	1	1	0	1	1
group_5840		hypothetical protein	1	0	7	268	12.5	100	inf	0.0289855	1	0.334077	1	1	0	1	1
group_5841		hypothetical protein	1	0	7	268	12.5	100	inf	0.0289855	1	0.334077	1	1	0	1	1
group_5842		hypothetical protein	1	0	7	268	12.5	100	inf	0.0289855	1	0.334077	1	1	0	1	1
group_5844		hypothetical protein	1	0	7	268	12.5	100	inf	0.0289855	1	0.334077	1	1	0	1	1
group_5845		hypothetical protein	1	0	7	268	12.5	100	inf	0.0289855	1	0.334077	1	1	0	1	1
group_5846		hypothetical protein	1	0	7	268	12.5	100	inf	0.0289855	1	0.334077	1	1	0	1	1
group_5847		hypothetical protein	1	0	7	268	12.5	100	inf	0.0289855	1	0.334077	1	1	0	1	1
group_5933		hypothetical protein	1	0	7	268	12.5	100	inf	0.0289855	1	0.334077	1	1	0	1	1
group_5934		hypothetical protein	1	0	7	268	12.5	100	inf	0.0289855	1	0.334077	1	1	0	1	1
group_5935		hypothetical protein	1	0	7	268	12.5	100	inf	0.0289855	1	0.334077	1	1	0	1	1
group_5936		hypothetical protein	1	0	7	268	12.5	100	inf	0.0289855	1	0.334077	1	1	0	1	1
group_5937		hypothetical protein	1	0	7	268	12.5	100	inf	0.0289855	1	0.334077	1	1	0	1	1
group_5938		hypothetical protein	1	0	7	268	12.5	100	inf	0.0289855	1	0.334077	1	1	0	1	1
group_6163		hypothetical protein	1	0	7	268	12.5	100	inf	0.0289855	1	0.334077	1	1	0	1	1
group_6164		hypothetical protein	1	0	7	268	12.5	100	inf	0.0289855	1	0.334077	1	1	0	1	1
pknD		Serine/threonine-protein kinase PknD	1	0	7	268	12.5	100	inf	0.0289855	1	0.334077	1	1	0	1	1
group_6166		hypothetical protein	1	0	7	268	12.5	100	inf	0.0289855	1	0.334077	1	1	0	1	1
group_6167		hypothetical protein	1	0	7	268	12.5	100	inf	0.0289855	1	0.334077	1	1	0	1	1
group_6168		hypothetical protein	1	0	7	268	12.5	100	inf	0.0289855	1	0.334077	1	1	0	1	1
group_6169		hypothetical protein	1	0	7	268	12.5	100	inf	0.0289855	1	0.334077	1	1	0	1	1
group_6170		hypothetical protein	1	0	7	268	12.5	100	inf	0.0289855	1	0.334077	1	1	0	1	1
group_6171		hypothetical protein	1	0	7	268	12.5	100	inf	0.0289855	1	0.334077	1	1	0	1	1
group_6172		hypothetical protein	1	0	7	268	12.5	100	inf	0.0289855	1	0.334077	1	1	0	1	1
group_6173		hypothetical protein	1	0	7	268	12.5	100	inf	0.0289855	1	0.334077	1	1	0	1	1
group_6174		hypothetical protein	1	0	7	268	12.5	100	inf	0.0289855	1	0.334077	1	1	0	1	1
group_6175		hypothetical protein	1	0	7	268	12.5	100	inf	0.0289855	1	0.334077	1	1	0	1	1
group_6176		hypothetical protein	1	0	7	268	12.5	100	inf	0.0289855	1	0.334077	1	1	0	1	1
group_6177		hypothetical protein	1	0	7	268	12.5	100	inf	0.0289855	1	0.334077	1	1	0	1	1
group_6178	xerC_2	Tyrosine recombinase XerC	1	0	7	268	12.5	100	inf	0.0289855	1	0.334077	1	1	0	1	1
group_6179		hypothetical protein	1	0	7	268	12.5	100	inf	0.0289855	1	0.334077	1	1	0	1	1
group_6180		hypothetical protein	1	0	7	268	12.5	100	inf	0.0289855	1	0.334077	1	1	0	1	1
group_6181		hypothetical protein	1	0	7	268	12.5	100	inf	0.0289855	1	0.334077	1	1	0	1	1
group_6182		hypothetical protein	1	0	7	268	12.5	100	inf	0.0289855	1	0.334077	1	1	0	1	1
tet(M)		tetracycline resistance ribosomal protection protein Tet(M)	1	0	7	268	12.5	100	inf	0.0289855	1	0.334077	1	1	0	1	1
group_6184		hypothetical protein	1	0	7	268	12.5	100	inf	0.0289855	1	0.334077	1	1	0	1	1
group_6185		hypothetical protein	1	0	7	268	12.5	100	inf	0.0289855	1	0.334077	1	1	0	1	1
group_6186		hypothetical protein	1	0	7	268	12.5	100	inf	0.0289855	1	0.334077	1	1	0	1	1
group_6187		hypothetical protein	1	0	7	268	12.5	100	inf	0.0289855	1	0.334077	1	1	0	1	1
group_6188		hypothetical protein	1	0	7	268	12.5	100	inf	0.0289855	1	0.334077	1	1	0	1	1
group_6189		hypothetical protein	1	0	7	268	12.5	100	inf	0.0289855	1	0.334077	1	1	0	1	1
group_6190		hypothetical protein	1	0	7	268	12.5	100	inf	0.0289855	1	0.334077	1	1	0	1	1
group_6191		hypothetical protein	1	0	7	268	12.5	100	inf	0.0289855	1	0.334077	1	1	0	1	1
group_6192		hypothetical protein	1	0	7	268	12.5	100	inf	0.0289855	1	0.334077	1	1	0	1	1
group_6193		hypothetical protein	1	0	7	268	12.5	100	inf	0.0289855	1	0.334077	1	1	0	1	1
group_6194		hypothetical protein	1	0	7	268	12.5	100	inf	0.0289855	1	0.334077	1	1	0	1	1
group_6195		hypothetical protein	1	0	7	268	12.5	100	inf	0.0289855	1	0.334077	1	1	0	1	1
group_6196		hypothetical protein	1	0	7	268	12.5	100	inf	0.0289855	1	0.334077	1	1	0	1	1
group_6197		hypothetical protein	1	0	7	268	12.5	100	inf	0.0289855	1	0.334077	1	1	0	1	1
group_6198		hypothetical protein	1	0	7	268	12.5	100	inf	0.0289855	1	0.334077	1	1	0	1	1
rep		ATP-dependent DNA helicase Rep	1	0	7	268	12.5	100	inf	0.0289855	1	0.334077	1	1	0	1	1
recF_2		DNA replication and repair protein RecF	1	0	7	268	12.5	100	inf	0.0289855	1	0.334077	1	1	0	1	1
group_6201		IS256 family transposase ISLgar5	1	0	7	268	12.5	100	inf	0.0289855	1	0.334077	1	1	0	1	1
group_6202		hypothetical protein	1	0	7	268	12.5	100	inf	0.0289855	1	0.334077	1	1	0	1	1
group_6203		hypothetical protein	1	0	7	268	12.5	100	inf	0.0289855	1	0.334077	1	1	0	1	1
group_6204		hypothetical protein	1	0	7	268	12.5	100	inf	0.0289855	1	0.334077	1	1	0	1	1
group_6205		hypothetical protein	1	0	7	268	12.5	100	inf	0.0289855	1	0.334077	1	1	0	1	1
group_6206		hypothetical protein	1	0	7	268	12.5	100	inf	0.0289855	1	0.334077	1	1	0	1	1
group_6207		hypothetical protein	1	0	7	268	12.5	100	inf	0.0289855	1	0.334077	1	1	0	1	1
group_6208		hypothetical protein	1	0	7	268	12.5	100	inf	0.0289855	1	0.334077	1	1	0	1	1
group_6209		hypothetical protein	1	0	7	268	12.5	100	inf	0.0289855	1	0.334077	1	1	0	1	1
group_6210		hypothetical protein	1	0	7	268	12.5	100	inf	0.0289855	1	0.334077	1	1	0	1	1
group_6211		hypothetical protein	1	0	7	268	12.5	100	inf	0.0289855	1	0.334077	1	1	0	1	1
group_6212		hypothetical protein	1	0	7	268	12.5	100	inf	0.0289855	1	0.334077	1	1	0	1	1
group_6213		hypothetical protein	1	0	7	268	12.5	100	inf	0.0289855	1	0.334077	1	1	0	1	1
group_6214		hypothetical protein	1	0	7	268	12.5	100	inf	0.0289855	1	0.334077	1	1	0	1	1
group_6215		hypothetical protein	1	0	7	268	12.5	100	inf	0.0289855	1	0.334077	1	1	0	1	1
dauA_1		C4-dicarboxylic acid transporter DauA	1	0	7	268	12.5	100	inf	0.0289855	1	0.334077	1	1	0	1	1
group_6217		hypothetical protein	1	0	7	268	12.5	100	inf	0.0289855	1	0.334077	1	1	0	1	1
group_6218		hypothetical protein	1	0	7	268	12.5	100	inf	0.0289855	1	0.334077	1	1	0	1	1
group_6219	bin3	Putative transposon Tn552 DNA-invertase bin3	1	0	7	268	12.5	100	inf	0.0289855	1	0.334077	1	1	0	1	1
group_6220		hypothetical protein	1	0	7	268	12.5	100	inf	0.0289855	1	0.334077	1	1	0	1	1
group_6221		hypothetical protein	1	0	7	268	12.5	100	inf	0.0289855	1	0.334077	1	1	0	1	1
group_6222		hypothetical protein	1	0	7	268	12.5	100	inf	0.0289855	1	0.334077	1	1	0	1	1
group_6223		hypothetical protein	1	0	7	268	12.5	100	inf	0.0289855	1	0.334077	1	1	0	1	1
group_6224		hypothetical protein	1	0	7	268	12.5	100	inf	0.0289855	1	0.334077	1	1	0	1	1
group_6225		hypothetical protein	1	0	7	268	12.5	100	inf	0.0289855	1	0.334077	1	1	0	1	1
group_6226		hypothetical protein	1	0	7	268	12.5	100	inf	0.0289855	1	0.334077	1	1	0	1	1
dauA_2		C4-dicarboxylic acid transporter DauA	1	0	7	268	12.5	100	inf	0.0289855	1	0.334077	1	1	0	1	1
group_6228		hypothetical protein	1	0	7	268	12.5	100	inf	0.0289855	1	0.334077	1	1	0	1	1
blaZ_2		Beta-lactamase	1	0	7	268	12.5	100	inf	0.0289855	1	0.334077	1	1	0	1	1
group_795		hypothetical protein	1	0	7	268	12.5	100	inf	0.0289855	1	0.334077	1	1	0	1	1
group_89	fnbA	Fibronectin-binding protein A	1	0	7	268	12.5	100	inf	0.0289855	1	0.334077	1	1	0	1	1
group_94		hypothetical protein	1	0	7	268	12.5	100	inf	0.0289855	1	0.334077	1	1	0	1	1
group_1975		hypothetical protein	2	8	6	260	25	97.0149	10.8333	0.0295061	1	0.338218	2	1	1	1	1
group_2581		hypothetical protein	2	8	6	260	25	97.0149	10.8333	0.0295061	1	0.338218	2	1	1	1	1
group_3938		hypothetical protein	2	8	6	260	25	97.0149	10.8333	0.0295061	1	0.338218	3	2	2	1	1
group_36	ebh	Extracellular matrix-binding protein ebh	3	23	5	245	37.5	91.4179	6.3913	0.0303455	1	0.347208	4	3	3	0.625	0.625
group_816		Superantigen-like protein 13	4	225	4	43	50	16.0448	0.191111	0.0308175	1	0.351331	4	2	3	0.625	1
group_1974		hypothetical protein	4	43	4	225	50	83.9552	5.23256	0.0308175	1	0.351331	3	3	2	0.25	1
group_775	mrpA	Na(+)/H(+) antiporter subunit A	7	128	1	140	87.5	52.2388	7.65625	0.0330291	1	0.375863	2	2	1	0.5	1
group_444		hypothetical protein	3	24	5	244	37.5	91.0448	6.1	0.0336482	1	0.382216	4	2	3	0.625	1
group_1456		hypothetical protein	2	9	6	259	25	96.6418	9.59259	0.0355331	1	0.401454	3	2	2	1	1
group_2636		hypothetical protein	2	9	6	259	25	96.6418	9.59259	0.0355331	1	0.401454	2	2	2	0.5	0.5
group_5157		hypothetical protein	2	9	6	259	25	96.6418	9.59259	0.0355331	1	0.401454	2	2	2	0.5	0.5
group_2573		hypothetical protein	3	25	5	243	37.5	90.6716	5.832	0.0371434	1	0.418895	3	3	1	0.25	1
group_4009		hypothetical protein	2	10	6	258	25	96.2687	8.6	0.0420127	1	0.472962	2	2	2	0.5	0.5
group_2409		hypothetical protein	6	257	2	11	75	4.10448	0.128405	0.0489206	1	0.546816	3	2	2	1	1
potD		Spermidine/putrescine-binding periplasmic protein	6	257	2	11	75	4.10448	0.128405	0.0489206	1	0.546816	4	2	2	1	1
group_2410		hypothetical protein	2	11	6	257	25	95.8955	7.78788	0.0489206	1	0.546816	3	2	2	1	1
group_25		hypothetical protein	2	11	6	257	25	95.8955	7.78788	0.0489206	1	0.546816	2	2	1	0.5	1

## Sheet: PEB1
Gene	Non-unique Gene name	Annotation	Number_pos_present_in	Number_neg_present_in	Number_pos_not_present_in	Number_neg_not_present_in	Sensitivity	Specificity	Odds_ratio	Naive_p	Bonferroni_p	Benjamini_H_p	Max_Pairwise_comparisons	Max_supporting_pairs	Max_opposing_pairs	Best_pairwise_comp_p	Worst_pairwise_comp_p
group_1013		hypothetical protein	33	2	3	238	91.6667	99.1667	1309	7.4458e-37	4.68564e-33	4.68564e-33	10	9	1	0.0214844	0.0214844
group_3438		hypothetical protein	7	238	29	2	19.4444	0.833333	0.0020284	2.43822e-30	1.53437e-26	5.11457e-27	10	1	9	0.0214844	0.0214844
group_3828		hypothetical protein	7	238	29	2	19.4444	0.833333	0.0020284	2.43822e-30	1.53437e-26	5.11457e-27	9	1	8	0.0390625	0.0390625
group_4822		hypothetical protein	35	18	1	222	97.2222	92.5	431.667	7.83839e-30	4.9327e-26	1.23317e-26	10	10	0	0.00195312	0.00195312
group_3450		hypothetical protein	7	237	29	3	19.4444	1.25	0.00305543	2.52896e-29	1.59147e-25	2.27353e-26	9	1	8	0.0390625	0.0390625
group_3827		hypothetical protein	7	237	29	3	19.4444	1.25	0.00305543	2.52896e-29	1.59147e-25	2.27353e-26	9	1	8	0.0390625	0.0390625
bcrA_3		Bacitracin transport ATP-binding protein BcrA	7	237	29	3	19.4444	1.25	0.00305543	2.52896e-29	1.59147e-25	2.27353e-26	9	1	8	0.0390625	0.0390625
group_546	qorB	Quinone oxidoreductase 2	35	20	1	220	97.2222	91.6667	385	6.07302e-29	3.82175e-25	4.77719e-26	11	10	1	0.0117188	0.0117188
splA		Serine protease SplA	7	236	29	4	19.4444	1.66667	0.00409117	2.02856e-28	1.27657e-24	1.27657e-25	10	2	8	0.109375	0.109375
group_666		hypothetical protein	7	236	29	4	19.4444	1.66667	0.00409117	2.02856e-28	1.27657e-24	1.27657e-25	9	1	8	0.0390625	0.0390625
group_183		hypothetical protein	0	212	36	28	0	11.6667	0	6.07211e-28	3.82118e-24	3.4738e-25	10	0	10	0.00195312	0.00195312
group_2114		hypothetical protein	8	237	28	3	22.2222	1.25	0.00361664	7.02262e-28	4.41933e-24	3.68278e-25	8	3	7	0.0703125	0.726562
group_1382		hypothetical protein	7	235	29	5	19.4444	2.08333	0.00513573	1.34103e-27	8.43913e-24	6.02795e-25	9	1	8	0.0390625	0.0390625
group_3412		hypothetical protein	7	235	29	5	19.4444	2.08333	0.00513573	1.34103e-27	8.43913e-24	6.02795e-25	10	2	8	0.109375	0.109375
splB		Serine protease SplB	8	236	28	4	22.2222	1.66667	0.00484262	5.44107e-27	3.42406e-23	2.28271e-24	10	3	7	0.34375	0.34375
group_834		hypothetical protein	2	218	34	22	5.55556	9.16667	0.00593632	2.81751e-26	1.77306e-22	1.10816e-23	11	1	10	0.0117188	0.0117188
group_2080		hypothetical protein	7	233	29	7	19.4444	2.91667	0.00725174	3.80102e-26	2.39198e-22	1.40705e-23	7	1	6	0.125	0.125
group_2303	ssl4_1	Staphylococcal superantigen-like 4	5	227	31	13	13.8889	5.41667	0.00923689	1.52472e-25	9.59504e-22	5.33058e-23	10	4	9	0.0214844	0.753906
group_2079		hypothetical protein	7	232	29	8	19.4444	3.33333	0.00832342	1.70846e-25	1.07514e-21	5.65861e-23	8	1	7	0.0703125	0.0703125
group_3411		hypothetical protein	8	234	28	6	22.2222	2.5	0.00732601	1.908e-25	1.20071e-21	6.00353e-23	9	3	7	0.179688	0.507812
group_2304	ssl4_1	Staphylococcal superantigen-like 4	30	11	6	229	83.3333	95.4167	104.091	3.79643e-25	2.38909e-21	1.13766e-22	9	8	3	0.0390625	0.507812
splE		Serine protease SplE	6	228	30	12	16.6667	5	0.0105263	1.29598e-24	8.15559e-21	3.70709e-22	10	3	8	0.109375	0.34375
group_3916		hypothetical protein	7	230	29	10	19.4444	4.16667	0.0104948	2.65613e-24	1.6715e-20	6.96459e-22	8	2	7	0.0703125	0.289062
group_1042	ysdC_2	Putative aminopeptidase YsdC	29	10	7	230	80.5556	95.8333	95.2857	2.65613e-24	1.6715e-20	6.96459e-22	9	5	4	1	1
splF		Serine protease SplF	7	229	29	11	19.4444	4.58333	0.0115946	9.38335e-24	5.90494e-20	2.36198e-21	9	2	8	0.0390625	0.179688
splC		Serine protease SplC	8	231	28	9	22.2222	3.75	0.0111317	1.60079e-23	1.00738e-19	3.87452e-21	9	4	7	0.179688	1
group_170		hypothetical protein	31	18	5	222	86.1111	92.5	76.4667	3.05156e-23	1.92035e-19	7.1124e-21	9	7	3	0.179688	0.507812
hdfR_2		HTH-type transcriptional regulator HdfR	5	219	31	21	13.8889	8.75	0.0154662	4.75249e-22	2.99074e-18	1.06812e-19	11	3	9	0.0654297	0.226562
group_4490		hypothetical protein	0	189	36	51	0	21.25	0	1.98262e-21	1.24766e-17	4.16794e-19	11	0	11	0.000976562	0.000976562
splD		Serine protease SplD	8	227	28	13	22.2222	5.41667	0.0163625	1.98694e-21	1.25038e-17	4.16794e-19	10	5	7	0.34375	1
group_837	hdfR_1	HTH-type transcriptional regulator HdfR	30	20	6	220	83.3333	91.6667	55	4.50596e-21	2.8356e-17	9.1471e-19	10	8	3	0.109375	0.34375
ydhK		putative protein YdhK	0	186	36	54	0	22.5	0	9.39034e-21	5.90934e-17	1.84667e-18	10	0	10	0.00195312	0.00195312
group_377	rhaR_1	hypothetical protein	4	211	32	29	11.1111	12.0833	0.0171801	1.04225e-20	6.55891e-17	1.98755e-18	9	2	8	0.0390625	0.179688
ysdC_1		Putative aminopeptidase YsdC	9	227	27	13	25	5.41667	0.0190896	3.56754e-20	2.24505e-16	6.6031e-18	11	6	5	1	1
group_4286		hypothetical protein	30	23	6	217	83.3333	90.4167	47.1739	5.51222e-20	3.46884e-16	9.91097e-18	10	9	1	0.0214844	0.0214844
group_4679		hypothetical protein	0	182	36	58	0	24.1667	0	6.74944e-20	4.24742e-16	1.17984e-17	9	0	9	0.00390625	0.00390625
entG		Enterotoxin type G	30	24	6	216	83.3333	90	45	1.20808e-19	7.60247e-16	2.00065e-17	10	9	2	0.0214844	0.109375
entA_2		Enterotoxin type A	30	24	6	216	83.3333	90	45	1.20808e-19	7.60247e-16	2.00065e-17	10	9	2	0.0214844	0.109375
copB		Copper-exporting P-type ATPase B	0	180	36	60	0	25	0	1.73884e-19	1.09425e-15	2.80577e-17	10	0	10	0.00195312	0.00195312
group_246		hypothetical protein	7	217	29	23	19.4444	9.58333	0.025584	1.0027e-18	6.31001e-15	1.5775e-16	8	3	6	0.289062	0.726562
group_665		hypothetical protein	30	27	6	213	83.3333	88.75	39.4444	1.11612e-18	7.02372e-15	1.67426e-16	10	9	2	0.0214844	0.109375
sasG_2		Putative surface protein	20	2	16	238	55.5556	99.1667	148.75	1.11741e-18	7.03189e-15	1.67426e-16	7	6	2	0.125	0.453125
group_4285		hypothetical protein	29	24	7	216	80.5556	90	37.2857	2.1477e-18	1.35155e-14	3.07169e-16	10	9	3	0.0214844	0.34375
group_4287		hypothetical protein	29	24	7	216	80.5556	90	37.2857	2.1477e-18	1.35155e-14	3.07169e-16	10	9	3	0.0214844	0.34375
group_1373		hypothetical protein	6	211	30	29	16.6667	12.0833	0.0274882	4.45815e-18	2.80551e-14	6.15467e-16	11	3	9	0.0654297	0.226562
group_862		hypothetical protein	29	25	7	215	80.5556	89.5833	35.6286	4.49889e-18	2.83115e-14	6.15467e-16	10	9	3	0.0214844	0.34375
group_2775		hypothetical protein	28	26	8	214	77.7778	89.1667	28.8077	1.35736e-16	8.54187e-13	1.81742e-14	10	8	4	0.109375	0.753906
group_1168		hypothetical protein	27	24	9	216	75	90	27	4.47374e-16	2.81533e-12	5.86526e-14	9	7	5	0.179688	1
group_1607		hypothetical protein	23	15	13	225	63.8889	93.75	26.5385	7.875e-15	4.95574e-11	9.91147e-13	9	7	5	0.179688	1
group_1611		hypothetical protein	23	15	13	225	63.8889	93.75	26.5385	7.875e-15	4.95574e-11	9.91147e-13	9	7	5	0.179688	1
group_319	yveA	Aspartate-proton symporter	28	36	8	204	77.7778	85	19.8333	5.64708e-14	3.5537e-10	6.96805e-12	10	7	4	0.34375	0.753906
entD		Enterotoxin type D	24	21	12	219	66.6667	91.25	20.8571	7.73356e-14	4.86673e-10	9.35909e-12	9	7	4	0.179688	1
group_286	sasG	Surface protein G	3	171	33	69	8.33333	28.75	0.0366826	3.14013e-13	1.97608e-09	3.72846e-11	9	2	9	0.00390625	0.179688
group_4281		hypothetical protein	23	22	13	218	63.8889	90.8333	17.5315	1.43396e-12	9.02394e-09	1.6711e-10	10	8	3	0.109375	0.34375
group_341	hsdM	Type I restriction enzyme EcoKI M protein	21	17	15	223	58.3333	92.9167	18.3647	3.57368e-12	2.24892e-08	4.08894e-10	9	4	7	0.179688	1
group_5112		hypothetical protein	12	0	24	240	33.3333	100	inf	3.91063e-12	2.46096e-08	4.39457e-10	3	3	0	0.25	0.25
sasG		Putative surface protein	16	224	20	16	44.4444	6.66667	0.0571429	1.45591e-11	9.16202e-08	1.60737e-09	10	3	8	0.109375	0.34375
hsdM		Type I restriction enzyme EcoKI M protein	7	185	29	55	19.4444	22.9167	0.0717614	2.93769e-11	1.84869e-07	3.18739e-09	11	5	8	0.226562	1
group_5113		hypothetical protein	11	0	25	240	30.5556	100	inf	4.14527e-11	2.60862e-07	4.42138e-09	2	2	0	0.5	0.5
group_1464		IS30 family transposase ISSau5	0	122	36	118	0	49.1667	0	1.08148e-10	6.80578e-07	1.1343e-08	7	0	7	0.015625	0.015625
group_2258		IS3 family transposase ISSau4	0	121	36	119	0	49.5833	0	1.34048e-10	8.43561e-07	1.33899e-08	8	0	8	0.0078125	0.0078125
nikB_2		Nickel import system permease protein NikB	0	121	36	119	0	49.5833	0	1.34048e-10	8.43561e-07	1.33899e-08	7	0	7	0.015625	0.015625
group_3927		IS30 family transposase ISSau5	0	121	36	119	0	49.5833	0	1.34048e-10	8.43561e-07	1.33899e-08	6	0	6	0.03125	0.03125
arcA_2		Arginine deiminase	0	120	36	120	0	50	0	2.92399e-10	1.84007e-06	2.50921e-08	6	0	6	0.03125	0.03125
gsiD		hypothetical protein	0	120	36	120	0	50	0	2.92399e-10	1.84007e-06	2.50921e-08	6	0	6	0.03125	0.03125
cmoB		tRNA U34 carboxymethyltransferase	0	120	36	120	0	50	0	2.92399e-10	1.84007e-06	2.50921e-08	6	0	6	0.03125	0.03125
cntA_2		Metal-staphylopine-binding protein CntA	0	120	36	120	0	50	0	2.92399e-10	1.84007e-06	2.50921e-08	6	0	6	0.03125	0.03125
argF_2		Ornithine carbamoyltransferase	0	120	36	120	0	50	0	2.92399e-10	1.84007e-06	2.50921e-08	6	0	6	0.03125	0.03125
arcC1_2		Carbamate kinase 1	0	120	36	120	0	50	0	2.92399e-10	1.84007e-06	2.50921e-08	6	0	6	0.03125	0.03125
nikE_2		Nickel import ATP-binding protein NikE	0	120	36	120	0	50	0	2.92399e-10	1.84007e-06	2.50921e-08	6	0	6	0.03125	0.03125
group_2584		hypothetical protein	0	119	36	121	0	50.4167	0	3.07023e-10	1.9321e-06	2.50921e-08	6	0	6	0.03125	0.03125
group_3238		hypothetical protein	0	119	36	121	0	50.4167	0	3.07023e-10	1.9321e-06	2.50921e-08	6	0	6	0.03125	0.03125
arcD_2		Arginine/ornithine antiporter	0	119	36	121	0	50.4167	0	3.07023e-10	1.9321e-06	2.50921e-08	6	0	6	0.03125	0.03125
adhD		Putative alcohol dehydrogenase D	0	119	36	121	0	50.4167	0	3.07023e-10	1.9321e-06	2.50921e-08	6	0	6	0.03125	0.03125
group_3951		Monoacylglycerol lipase	0	119	36	121	0	50.4167	0	3.07023e-10	1.9321e-06	2.50921e-08	6	0	6	0.03125	0.03125
cntD_2		Metal-staphylopine import system ATP-binding protein CntD	0	119	36	121	0	50.4167	0	3.07023e-10	1.9321e-06	2.50921e-08	6	0	6	0.03125	0.03125
speG		Spermidine N(1)-acetyltransferase	0	119	36	121	0	50.4167	0	3.07023e-10	1.9321e-06	2.50921e-08	6	0	6	0.03125	0.03125
group_4664		hypothetical protein	0	118	36	122	0	50.8333	0	3.44177e-10	2.16591e-06	2.5185e-08	6	0	6	0.03125	0.03125
group_4665		hypothetical protein	0	118	36	122	0	50.8333	0	3.44177e-10	2.16591e-06	2.5185e-08	6	0	6	0.03125	0.03125
group_4668		hypothetical protein	0	118	36	122	0	50.8333	0	3.44177e-10	2.16591e-06	2.5185e-08	6	0	6	0.03125	0.03125
group_4669		hypothetical protein	0	118	36	122	0	50.8333	0	3.44177e-10	2.16591e-06	2.5185e-08	6	0	6	0.03125	0.03125
group_4672		hypothetical protein	0	118	36	122	0	50.8333	0	3.44177e-10	2.16591e-06	2.5185e-08	6	0	6	0.03125	0.03125
aphA		Aminoglycoside 3'-phosphotransferase	0	118	36	122	0	50.8333	0	3.44177e-10	2.16591e-06	2.5185e-08	7	0	7	0.015625	0.015625
group_4677		IS110 family transposase ISSep2	0	118	36	122	0	50.8333	0	3.44177e-10	2.16591e-06	2.5185e-08	6	0	6	0.03125	0.03125
group_4680		hypothetical protein	0	118	36	122	0	50.8333	0	3.44177e-10	2.16591e-06	2.5185e-08	6	0	6	0.03125	0.03125
group_4681		hypothetical protein	0	118	36	122	0	50.8333	0	3.44177e-10	2.16591e-06	2.5185e-08	6	0	6	0.03125	0.03125
graS_3		Sensor histidine kinase GraS	0	117	36	123	0	51.25	0	4.05572e-10	2.55227e-06	2.80469e-08	7	0	7	0.015625	0.015625
argR_3		Arginine repressor	0	117	36	123	0	51.25	0	4.05572e-10	2.55227e-06	2.80469e-08	5	0	5	0.0625	0.0625
arcR_2		HTH-type transcriptional regulator ArcR	0	117	36	123	0	51.25	0	4.05572e-10	2.55227e-06	2.80469e-08	5	0	5	0.0625	0.0625
group_3950		hypothetical protein	0	117	36	123	0	51.25	0	4.05572e-10	2.55227e-06	2.80469e-08	6	0	6	0.03125	0.03125
group_4667		hypothetical protein	0	117	36	123	0	51.25	0	4.05572e-10	2.55227e-06	2.80469e-08	6	0	6	0.03125	0.03125
group_5110		hypothetical protein	10	0	26	240	27.7778	100	inf	4.24093e-10	2.66882e-06	2.86969e-08	2	2	0	0.5	0.5
group_5111		hypothetical protein	10	0	26	240	27.7778	100	inf	4.24093e-10	2.66882e-06	2.86969e-08	2	2	0	0.5	0.5
group_3931		hypothetical protein	0	116	36	124	0	51.6667	0	4.94454e-10	3.1116e-06	3.1751e-08	6	0	6	0.03125	0.03125
group_3945		hypothetical protein	0	116	36	124	0	51.6667	0	4.94454e-10	3.1116e-06	3.1751e-08	6	0	6	0.03125	0.03125
graR_3		Response regulator protein GraR	0	116	36	124	0	51.6667	0	4.94454e-10	3.1116e-06	3.1751e-08	6	0	6	0.03125	0.03125
group_4661		hypothetical protein	0	116	36	124	0	51.6667	0	4.94454e-10	3.1116e-06	3.1751e-08	5	0	5	0.0625	0.0625
group_4670		hypothetical protein	0	116	36	124	0	51.6667	0	4.94454e-10	3.1116e-06	3.1751e-08	4	0	4	0.125	0.125
satA		Streptothricin acetyltransferase A	0	115	36	125	0	52.0833	0	1.02808e-09	6.46972e-06	6.46972e-08	7	0	7	0.015625	0.015625
bcrA_4		Bacitracin transport ATP-binding protein BcrA	0	115	36	125	0	52.0833	0	1.02808e-09	6.46972e-06	6.46972e-08	6	0	6	0.03125	0.03125
bcrB		Bacitracin transport permease protein BcrB	0	114	36	126	0	52.5	0	1.08142e-09	6.80537e-06	6.73799e-08	6	0	6	0.03125	0.03125
group_2002		IS3 family transposase ISSau4	0	113	36	127	0	52.9167	0	1.21016e-09	7.61555e-06	7.46622e-08	6	0	6	0.03125	0.03125
group_3956		hypothetical protein	1	124	35	116	2.77778	48.3333	0.0267281	2.27454e-09	1.43137e-05	1.38968e-07	8	1	7	0.0703125	0.0703125
mrpA		Na(+)/H(+) antiporter subunit A	2	136	34	104	5.55556	43.3333	0.0449827	2.43793e-09	1.53419e-05	1.47518e-07	9	2	8	0.0390625	0.179688
group_527	hin	DNA-invertase hin	0	109	36	131	0	54.5833	0	3.51507e-09	2.21203e-05	2.1067e-07	6	0	6	0.03125	0.03125
uppP_2		Undecaprenyl-diphosphatase	0	108	36	132	0	55	0	3.97745e-09	2.50301e-05	2.36133e-07	6	0	6	0.03125	0.03125
group_5109		hypothetical protein	9	0	27	240	25	100	inf	4.19381e-09	2.63916e-05	2.46651e-07	3	3	0	0.25	0.25
group_3244		hypothetical protein	1	121	35	119	2.77778	49.5833	0.0280992	6.9723e-09	4.38767e-05	3.98879e-07	7	1	6	0.125	0.125
group_4675		hypothetical protein	1	121	35	119	2.77778	49.5833	0.0280992	6.9723e-09	4.38767e-05	3.98879e-07	7	1	6	0.125	0.125
group_4676		hypothetical protein	1	121	35	119	2.77778	49.5833	0.0280992	6.9723e-09	4.38767e-05	3.98879e-07	7	1	6	0.125	0.125
group_2104	rhaR_2	HTH-type transcriptional activator RhaR	0	105	36	135	0	56.25	0	9.83021e-09	6.18615e-05	5.57311e-07	8	0	8	0.0078125	0.0078125
group_615		putative protein	2	129	34	111	5.55556	46.25	0.0506156	1.04737e-08	6.5911e-05	5.88491e-07	9	0	9	0.00390625	0.00390625
group_617		putative protein	3	138	33	102	8.33333	42.5	0.0671937	1.12318e-08	7.0682e-05	6.20017e-07	11	2	10	0.0117188	0.0654297
group_775	mrpA	Na(+)/H(+) antiporter subunit A	33	102	3	138	91.6667	57.5	14.8824	1.12318e-08	7.0682e-05	6.20017e-07	10	8	3	0.109375	0.34375
group_618		putative protein	32	95	4	145	88.8889	60.4167	12.2105	1.38769e-08	8.73273e-05	7.59368e-07	10	8	2	0.109375	0.109375
group_3225		hypothetical protein	2	127	34	113	5.55556	47.0833	0.052339	1.40814e-08	8.86141e-05	7.63914e-07	7	1	7	0.015625	0.125
group_232		hypothetical protein	1	115	35	125	2.77778	52.0833	0.0310559	2.28301e-08	0.00014367	1.22795e-06	9	1	8	0.0390625	0.0390625
group_1408		hypothetical protein	4	142	32	98	11.1111	40.8333	0.0862676	3.76073e-08	0.000236663	2.00562e-06	9	2	7	0.179688	0.179688
group_4731		hypothetical protein	9	1	27	239	25	99.5833	79.6667	3.81212e-08	0.000239897	2.01594e-06	3	3	1	0.25	1
group_358		hypothetical protein	4	141	32	99	11.1111	41.25	0.087766	4.35511e-08	0.000274067	2.28389e-06	10	3	9	0.0214844	0.34375
group_2590		hypothetical protein	1	110	35	130	2.77778	54.1667	0.0337662	6.80858e-08	0.000428464	3.54102e-06	7	1	6	0.125	0.125
group_816		Superantigen-like protein 13	17	212	19	28	47.2222	11.6667	0.118173	8.51848e-08	0.000536068	4.394e-06	9	6	7	0.179688	0.507812
group_269	comEC	hypothetical protein	10	3	26	237	27.7778	98.75	30.3846	9.16753e-08	0.000576913	4.69035e-06	5	2	3	1	1
group_381		hypothetical protein	11	5	25	235	30.5556	97.9167	20.68	1.14888e-07	0.000722992	5.83058e-06	5	3	3	1	1
rhaR_2		HTH-type transcriptional activator RhaR	35	133	1	107	97.2222	44.5833	28.1579	1.67169e-07	0.001052	8.41597e-06	8	8	1	0.0078125	0.0703125
group_4732		hypothetical protein	9	2	27	238	25	99.1667	39.6667	1.9054e-07	0.00119907	9.51639e-06	4	3	2	0.625	1
group_4280		hypothetical protein	30	90	6	150	83.3333	62.5	8.33333	2.93806e-07	0.00184892	1.45584e-05	11	9	3	0.0654297	0.226562
group_1609		hypothetical protein	30	91	6	149	83.3333	62.0833	8.18681	3.25202e-07	0.0020465	1.5987e-05	11	9	3	0.0654297	0.226562
group_215		hypothetical protein	8	1	28	239	22.2222	99.5833	68.2857	3.27716e-07	0.00206232	1.5987e-05	3	2	1	1	1
group_153		hypothetical protein	7	0	29	240	19.4444	100	inf	3.7234e-07	0.00234313	1.76175e-05	1	1	0	1	1
group_5114		hypothetical protein	7	0	29	240	19.4444	100	inf	3.7234e-07	0.00234313	1.76175e-05	2	2	0	0.5	0.5
linA		Lincosamide resistance protein	7	0	29	240	19.4444	100	inf	3.7234e-07	0.00234313	1.76175e-05	2	2	0	0.5	0.5
cspLA_2		Cold shock-like protein CspLA	7	0	29	240	19.4444	100	inf	3.7234e-07	0.00234313	1.76175e-05	2	2	0	0.5	0.5
group_3240		hypothetical protein	0	89	36	151	0	62.9167	0	3.87505e-07	0.00243857	1.81983e-05	2	0	2	0.5	0.5
group_815		Superantigen-like protein 13	16	21	20	219	44.4444	91.25	8.34286	5.27119e-07	0.00331716	2.45716e-05	9	5	8	0.0390625	1
group_2239	pflB	Formate acetyltransferase	14	15	22	225	38.8889	93.75	9.54545	6.88618e-07	0.00433347	3.18638e-05	10	8	5	0.109375	1
group_218		hypothetical protein	22	224	14	16	61.1111	6.66667	0.112245	1.18498e-06	0.0074571	5.44314e-05	10	5	6	0.753906	1
group_829		hypothetical protein	26	234	10	6	72.2222	2.5	0.0666667	1.93572e-06	0.0121815	8.82717e-05	9	3	6	0.507812	0.507812
group_1160		hypothetical protein	12	11	24	229	33.3333	95.4167	10.4091	1.98616e-06	0.0124989	8.99202e-05	8	6	3	0.289062	0.726562
feoB_2		Fe(2+) transporter FeoB	9	4	27	236	25	98.3333	19.6667	2.04424e-06	0.0128644	9.18887e-05	5	2	3	1	1
group_390		hypothetical protein	0	80	36	160	0	66.6667	0	2.06059e-06	0.0129673	9.19666e-05	1	0	1	1	1
group_1389		hypothetical protein	21	219	15	21	58.3333	8.75	0.134247	2.64207e-06	0.0166266	0.000117089	10	5	7	0.34375	1
group_787		hypothetical protein	7	148	29	92	19.4444	38.3333	0.150047	2.68302e-06	0.0168843	0.000118072	10	5	6	0.753906	1
group_586		hypothetical protein	4	121	32	119	11.1111	49.5833	0.122934	4.12478e-06	0.0259572	0.000180259	8	2	7	0.0703125	0.289062
group_467		hypothetical protein	12	13	24	227	33.3333	94.5833	8.73077	6.37047e-06	0.0400894	0.000276478	10	3	7	0.34375	0.34375
group_309		hypothetical protein	20	213	16	27	55.5556	11.25	0.158451	6.64875e-06	0.0418406	0.00028463	8	4	7	0.0703125	1
group_3860		hypothetical protein	20	213	16	27	55.5556	11.25	0.158451	6.64875e-06	0.0418406	0.00028463	7	3	6	0.125	1
group_5744		hypothetical protein	28	90	8	150	77.7778	62.5	5.83333	7.18e-06	0.0451837	0.000305295	11	7	5	0.548828	1
group_2686		hypothetical protein	21	216	15	24	58.3333	10	0.155556	9.25464e-06	0.0582395	0.000385692	7	5	4	0.453125	1
group_3162		hypothetical protein	21	216	15	24	58.3333	10	0.155556	9.25464e-06	0.0582395	0.000385692	8	3	5	0.726562	0.726562
group_4374		hypothetical protein	21	216	15	24	58.3333	10	0.155556	9.25464e-06	0.0582395	0.000385692	7	5	3	0.453125	1
group_2615		hypothetical protein	0	72	36	168	0	70	0	9.46829e-06	0.059584	0.000389438	8	0	8	0.0078125	0.0078125
group_4027		hypothetical protein	0	72	36	168	0	70	0	9.46829e-06	0.059584	0.000389438	8	0	8	0.0078125	0.0078125
pflB		Formate acetyltransferase	23	223	13	17	63.8889	7.08333	0.134874	9.71587e-06	0.061142	0.000397026	8	5	5	0.726562	0.726562
group_697		hypothetical protein	12	14	24	226	33.3333	94.1667	8.07143	1.07994e-05	0.0679608	0.000438457	9	6	6	0.507812	0.507812
gloB		Hydroxyacylglutathione hydrolase	29	238	7	2	80.5556	0.833333	0.0348139	1.09928e-05	0.0691776	0.000443446	4	2	3	0.625	1
group_2732		hypothetical protein	22	219	14	21	61.1111	8.75	0.150685	1.22555e-05	0.0771239	0.000491235	7	4	4	1	1
group_4204		hypothetical protein	21	215	15	25	58.3333	10.4167	0.162791	1.35976e-05	0.0855698	0.000541581	7	5	4	0.453125	1
group_4031		hypothetical protein	0	71	36	169	0	70.4167	0	1.70123e-05	0.107058	0.000673323	7	0	7	0.015625	0.015625
group_3582		hypothetical protein	22	218	14	22	61.1111	9.16667	0.158585	1.83731e-05	0.115622	0.000722639	7	6	3	0.125	1
group_3166		hypothetical protein	21	214	15	26	58.3333	10.8333	0.170093	1.96846e-05	0.123875	0.000764661	8	4	5	0.726562	1
group_379		hypothetical protein	21	214	15	26	58.3333	10.8333	0.170093	1.96846e-05	0.123875	0.000764661	7	5	4	0.453125	1
group_698		hypothetical protein	23	221	13	19	63.8889	7.91667	0.152106	2.35582e-05	0.148252	0.000903973	8	5	5	0.726562	0.726562
group_313		hypothetical protein	13	19	23	221	36.1111	92.0833	6.57437	2.35582e-05	0.148252	0.000903973	9	5	7	0.179688	1
group_1566		hypothetical protein	1	81	35	159	2.77778	66.25	0.0560847	2.557e-05	0.160912	0.000975223	9	1	8	0.0390625	0.0390625
mecR1		Methicillin resistance mecR1 protein	22	217	14	23	61.1111	9.58333	0.166557	2.70708e-05	0.170357	0.0010201	7	6	3	0.125	1
dut		Deoxyuridine 5'-triphosphate nucleotidohydrolase	22	217	14	23	61.1111	9.58333	0.166557	2.70708e-05	0.170357	0.0010201	6	4	4	0.6875	0.6875
group_3163		hypothetical protein	21	213	15	27	58.3333	11.25	0.177465	2.81017e-05	0.176844	0.00104642	7	4	5	0.453125	1
group_4600		hypothetical protein	21	213	15	27	58.3333	11.25	0.177465	2.81017e-05	0.176844	0.00104642	7	3	5	0.453125	1
group_4143		hypothetical protein	28	235	8	5	77.7778	2.08333	0.0744681	3.16675e-05	0.199283	0.00115862	5	2	4	0.375	1
group_1998	lexA_2	LexA repressor	8	5	28	235	22.2222	97.9167	13.4286	3.16675e-05	0.199283	0.00115862	4	2	3	0.625	1
group_4776		hypothetical protein	8	5	28	235	22.2222	97.9167	13.4286	3.16675e-05	0.199283	0.00115862	4	2	3	0.625	1
group_3294		hypothetical protein	0	67	36	173	0	72.0833	0	3.33909e-05	0.210129	0.00118964	6	0	6	0.03125	0.03125
group_1437	msr(A)	ABC-F type ribosomal protection protein Msr(A)	0	66	36	174	0	72.5	0	3.4209e-05	0.215277	0.00118964	3	0	3	0.25	0.25
blaR1		beta-lactam sensor/signal transducer BlaR1	0	66	36	174	0	72.5	0	3.4209e-05	0.215277	0.00118964	8	0	8	0.0078125	0.0078125
gltR_2		HTH-type transcriptional regulator GltR	0	66	36	174	0	72.5	0	3.4209e-05	0.215277	0.00118964	6	0	6	0.03125	0.03125
group_4028		hypothetical protein	0	66	36	174	0	72.5	0	3.4209e-05	0.215277	0.00118964	6	0	6	0.03125	0.03125
group_4868		hypothetical protein	0	66	36	174	0	72.5	0	3.4209e-05	0.215277	0.00118964	8	0	8	0.0078125	0.0078125
group_4874		hypothetical protein	0	66	36	174	0	72.5	0	3.4209e-05	0.215277	0.00118964	6	0	6	0.03125	0.03125
group_4876		hypothetical protein	0	66	36	174	0	72.5	0	3.4209e-05	0.215277	0.00118964	6	0	6	0.03125	0.03125
mco		Multicopper oxidase mco	0	68	36	172	0	71.6667	0	3.42166e-05	0.215325	0.00118964	7	0	7	0.015625	0.015625
group_242		Staphylocoagulase	23	220	13	20	63.8889	8.33333	0.160839	3.55242e-05	0.223554	0.00122832	10	6	6	0.753906	0.753906
group_3285		hypothetical protein	0	65	36	175	0	72.9167	0	3.66075e-05	0.230371	0.00124525	8	0	8	0.0078125	0.0078125
group_4026		hypothetical protein	0	65	36	175	0	72.9167	0	3.66075e-05	0.230371	0.00124525	6	0	6	0.03125	0.03125
group_4875		hypothetical protein	0	65	36	175	0	72.9167	0	3.66075e-05	0.230371	0.00124525	7	0	7	0.015625	0.015625
dinG_2		3'-5' exonuclease DinG	22	216	14	24	61.1111	10	0.174603	3.92455e-05	0.246972	0.0013278	7	4	4	1	1
group_4599		hypothetical protein	21	212	15	28	58.3333	11.6667	0.184906	3.95944e-05	0.249168	0.00133245	7	4	5	0.453125	1
caiA		Crotonobetainyl-CoA reductase	24	223	12	17	66.6667	7.08333	0.152466	4.40645e-05	0.277298	0.00147499	9	6	6	0.507812	0.507812
hin		DNA-invertase hin	28	98	8	142	77.7778	59.1667	5.07143	4.81593e-05	0.303066	0.00160353	11	9	4	0.0654297	0.548828
lexA_2		LexA repressor	23	219	13	21	63.8889	8.75	0.169652	5.25483e-05	0.330687	0.00174046	6	5	3	0.21875	1
group_581		hypothetical protein	21	211	15	29	58.3333	12.0833	0.192417	5.50994e-05	0.346741	0.0018154	9	5	5	1	1
group_4866		hypothetical protein	0	63	36	177	0	73.75	0	6.47698e-05	0.407596	0.0021229	6	0	6	0.03125	0.03125
group_4738		hypothetical protein	8	6	28	234	22.2222	97.5	11.1429	6.69601e-05	0.42138	0.00218331	4	2	3	0.625	1
group_3287		hypothetical protein	0	62	36	178	0	74.1667	0	6.76635e-05	0.425806	0.00219488	6	0	6	0.03125	0.03125
ebh		Extracellular matrix-binding protein ebh	21	210	15	30	58.3333	12.5	0.2	7.57817e-05	0.476894	0.00238081	7	5	4	0.453125	1
group_521		hypothetical protein	21	210	15	30	58.3333	12.5	0.2	7.57817e-05	0.476894	0.00238081	9	5	5	1	1
group_1718		hypothetical protein	23	218	13	22	63.8889	9.16667	0.178546	7.63577e-05	0.480519	0.00238081	7	6	2	0.125	0.453125
mecA_2		PBP2a family beta-lactam-resistant peptidoglycan transpeptidase MecA	23	218	13	22	63.8889	9.16667	0.178546	7.63577e-05	0.480519	0.00238081	7	6	2	0.125	0.453125
yycI		hypothetical protein	23	218	13	22	63.8889	9.16667	0.178546	7.63577e-05	0.480519	0.00238081	10	7	4	0.34375	0.753906
group_3581		hypothetical protein	23	218	13	22	63.8889	9.16667	0.178546	7.63577e-05	0.480519	0.00238081	7	6	2	0.125	0.453125
group_3583		hypothetical protein	23	218	13	22	63.8889	9.16667	0.178546	7.63577e-05	0.480519	0.00238081	7	6	2	0.125	0.453125
group_3417		hypothetical protein	30	238	6	2	83.3333	0.833333	0.0420168	7.68003e-05	0.483304	0.00238081	4	2	2	1	1
group_505		hypothetical protein	6	2	30	238	16.6667	99.1667	23.8	7.68003e-05	0.483304	0.00238081	4	3	1	0.625	0.625
group_1823	caiA	Crotonobetainyl-CoA reductase	11	15	25	225	30.5556	93.75	6.6	8.01984e-05	0.504688	0.00247396	8	5	6	0.289062	0.726562
group_4048		hypothetical protein	7	4	29	236	19.4444	98.3333	14.2414	8.25849e-05	0.519707	0.00252285	6	3	3	1	1
group_788		hypothetical protein	7	4	29	236	19.4444	98.3333	14.2414	8.25849e-05	0.519707	0.00252285	7	4	3	1	1
group_227		hypothetical protein	1	77	35	163	2.77778	67.9167	0.0604824	8.95528e-05	0.563556	0.00272249	7	1	6	0.125	0.125
group_1131		putative lipoprotein	35	166	1	74	97.2222	30.8333	15.6024	9.59381e-05	0.603738	0.00290259	9	8	1	0.0390625	0.0390625
group_4060		hypothetical protein	12	19	24	221	33.3333	92.0833	5.81579	9.95927e-05	0.626737	0.00299874	9	5	6	0.507812	1
group_2901		hypothetical protein	23	217	13	23	63.8889	9.58333	0.187522	0.000109132	0.686765	0.00325481	8	7	2	0.0703125	0.289062
ugpQ		Glycerophosphodiester phosphodiesterase, cytoplasmic	23	217	13	23	63.8889	9.58333	0.187522	0.000109132	0.686765	0.00325481	7	6	2	0.125	0.453125
group_3269		hypothetical protein	0	60	36	180	0	75	0	0.00012198	0.76762	0.00362085	7	0	7	0.015625	0.015625
group_444		hypothetical protein	11	16	25	224	30.5556	93.3333	6.16	0.000123139	0.774914	0.00363809	7	3	4	1	1
group_1457		hypothetical protein	0	59	36	181	0	75.4167	0	0.000124558	0.783844	0.00364374	8	0	8	0.0078125	0.0078125
group_3249		hypothetical protein	0	59	36	181	0	75.4167	0	0.000124558	0.783844	0.00364374	4	0	4	0.125	0.125
group_4022		hypothetical protein	0	61	36	179	0	74.5833	0	0.000125067	0.787048	0.00364374	6	0	6	0.03125	0.03125
group_4775		hypothetical protein	8	7	28	233	22.2222	97.0833	9.5102	0.000130002	0.818101	0.00377005	6	2	5	0.21875	0.6875
group_4029		hypothetical protein	0	58	36	182	0	75.8333	0	0.000132581	0.834335	0.00382723	6	0	6	0.03125	0.03125
group_360		hypothetical protein	9	10	27	230	25	95.8333	7.66667	0.000147638	0.929084	0.00424239	7	6	4	0.125	1
group_4250		hypothetical protein	22	212	14	28	61.1111	11.6667	0.207547	0.000150342	0.946103	0.00430047	7	4	3	1	1
group_1988		hypothetical protein	23	216	13	24	63.8889	10	0.196581	0.000153581	0.966486	0.00433402	8	7	2	0.0703125	0.289062
group_2585		hypothetical protein	23	216	13	24	63.8889	10	0.196581	0.000153581	0.966486	0.00433402	8	7	2	0.0703125	0.289062
mvaS_1		hypothetical protein	23	216	13	24	63.8889	10	0.196581	0.000153581	0.966486	0.00433402	7	6	2	0.125	0.453125
group_2569		hypothetical protein	20	203	16	37	55.5556	15.4167	0.227833	0.000160438	1	0.00450729	7	3	5	0.453125	1
group_956		hypothetical protein	1	71	35	169	2.77778	70.4167	0.068008	0.000175104	1	0.00489748	8	1	8	0.0078125	0.0703125
group_2640		hypothetical protein	7	5	29	235	19.4444	97.9167	11.3448	0.000179391	1	0.00495134	6	3	3	1	1
group_5108		hypothetical protein	7	5	29	235	19.4444	97.9167	11.3448	0.000179391	1	0.00495134	4	4	1	0.125	0.625
group_5169		hypothetical protein	7	5	29	235	19.4444	97.9167	11.3448	0.000179391	1	0.00495134	6	3	3	1	1
group_338		putative lipoprotein	32	138	4	102	88.8889	42.5	5.91304	0.000180957	1	0.00497278	9	8	2	0.0390625	0.179688
group_3239		hypothetical protein	16	38	20	202	44.4444	84.1667	4.25263	0.00020923	1	0.00572473	9	5	5	1	1
group_4590		hypothetical protein	23	215	13	25	63.8889	10.4167	0.205725	0.000213036	1	0.00580361	7	5	5	0.453125	0.453125
group_241		Staphylocoagulase	4	0	32	240	11.1111	100	inf	0.000249005	1	0.00669654	2	2	0	0.5	0.5
group_2439	nikC_1	Nickel import system permease protein NikC	4	0	32	240	11.1111	100	inf	0.000249005	1	0.00669654	2	2	0	0.5	0.5
repN_3		Replication initiation protein	4	0	32	240	11.1111	100	inf	0.000249005	1	0.00669654	2	2	0	0.5	0.5
asp2		Accessory Sec system protein Asp2	25	222	11	18	69.4444	7.5	0.184275	0.000270308	1	0.0072385	8	5	4	0.726562	1
group_2260		hypothetical protein	12	22	24	218	33.3333	90.8333	4.95455	0.000292626	1	0.00780295	9	3	7	0.179688	0.507812
group_845	yofA	HTH-type transcriptional regulator YofA	2	80	34	160	5.55556	66.6667	0.117647	0.000309232	1	0.00821096	10	2	9	0.0214844	0.109375
macB		putative ABC transporter ATP-binding protein	1	69	35	171	2.77778	71.25	0.0708075	0.000313768	1	0.00822726	9	1	8	0.0390625	0.0390625
group_3261		hypothetical protein	1	69	35	171	2.77778	71.25	0.0708075	0.000313768	1	0.00822726	9	1	8	0.0390625	0.0390625
group_3986		hypothetical protein	1	69	35	171	2.77778	71.25	0.0708075	0.000313768	1	0.00822726	9	1	8	0.0390625	0.0390625
group_468		hypothetical protein	21	205	15	35	58.3333	14.5833	0.239024	0.000319065	1	0.00833144	8	6	3	0.289062	0.726562
group_728		hypothetical protein	11	19	25	221	30.5556	92.0833	5.11789	0.000388033	1	0.0100905	7	2	5	0.453125	0.453125
group_4012		hypothetical protein	8	9	28	231	22.2222	96.25	7.33333	0.000402917	1	0.0103492	3	2	1	1	1
group_4828		hypothetical protein	8	9	28	231	22.2222	96.25	7.33333	0.000402917	1	0.0103492	3	2	1	1	1
group_4829		hypothetical protein	8	9	28	231	22.2222	96.25	7.33333	0.000402917	1	0.0103492	3	2	1	1	1
group_702		hypothetical protein	0	53	36	187	0	77.9167	0	0.000414691	1	0.0106083	6	0	6	0.03125	0.03125
group_2621		hypothetical protein	0	54	36	186	0	77.5	0	0.000422438	1	0.0107194	6	0	6	0.03125	0.03125
group_4030		hypothetical protein	0	54	36	186	0	77.5	0	0.000422438	1	0.0107194	6	0	6	0.03125	0.03125
group_229		hypothetical protein	24	85	12	155	66.6667	64.5833	3.64706	0.000467366	1	0.0118118	11	8	6	0.226562	1
group_414		hypothetical protein	26	224	10	16	72.2222	6.66667	0.185714	0.000493089	1	0.0123135	9	6	4	0.507812	1
group_1511	asp2	Accessory Sec system protein Asp2	10	16	26	224	27.7778	93.3333	5.38462	0.000493089	1	0.0123135	8	4	6	0.289062	1
group_416		hypothetical protein	10	16	26	224	27.7778	93.3333	5.38462	0.000493089	1	0.0123135	8	4	6	0.289062	1
group_220		hypothetical protein	5	2	31	238	13.8889	99.1667	19.1935	0.000503487	1	0.0125235	3	2	2	1	1
group_1461		IS30 family transposase ISSau5	13	28	23	212	36.1111	88.3333	4.2795	0.000525921	1	0.01303	10	7	4	0.34375	0.753906
group_4636		hypothetical protein	8	130	28	110	22.2222	45.8333	0.241758	0.000528373	1	0.0130394	9	4	7	0.179688	1
group_3924		hypothetical protein	11	148	25	92	30.5556	38.3333	0.273514	0.000531675	1	0.0130696	10	5	7	0.34375	1
group_3486		hypothetical protein	34	163	2	77	94.4444	32.0833	8.03067	0.000566927	1	0.013882	8	7	1	0.0703125	0.0703125
group_1610		hypothetical protein	8	10	28	230	22.2222	95.8333	6.57143	0.000656721	1	0.0158952	7	6	5	0.125	0.453125
group_4013		hypothetical protein	8	10	28	230	22.2222	95.8333	6.57143	0.000656721	1	0.0158952	4	2	2	1	1
group_4788		hypothetical protein	8	10	28	230	22.2222	95.8333	6.57143	0.000656721	1	0.0158952	4	2	2	1	1
group_3926		IS30 family transposase ISSau5	13	29	23	211	36.1111	87.9167	4.11244	0.000694284	1	0.01674	10	7	4	0.34375	0.753906
group_5150		hypothetical protein	10	17	26	223	27.7778	92.9167	5.04525	0.000710706	1	0.0170705	7	3	4	1	1
group_2633		hypothetical protein	0	50	36	190	0	79.1667	0	0.00074804	1	0.0178989	6	0	6	0.03125	0.03125
clpP_3		ATP-dependent Clp protease proteolytic subunit	25	219	11	21	69.4444	8.75	0.217933	0.000756965	1	0.0179082	7	5	3	0.453125	1
group_2520		hypothetical protein	25	219	11	21	69.4444	8.75	0.217933	0.000756965	1	0.0179082	7	5	3	0.453125	1
group_3169		hypothetical protein	25	219	11	21	69.4444	8.75	0.217933	0.000756965	1	0.0179082	7	6	3	0.125	1
group_2617		hypothetical protein	0	51	36	189	0	78.75	0	0.000774326	1	0.0182503	6	0	6	0.03125	0.03125
group_542		IS1182 family transposase ISSep1	21	202	15	38	58.3333	15.8333	0.263366	0.000932825	1	0.0218554	8	6	3	0.289062	0.726562
group_4106		hypothetical protein	6	5	30	235	16.6667	97.9167	9.4	0.000937704	1	0.0218554	6	3	3	1	1
group_594		hypothetical protein	6	5	30	235	16.6667	97.9167	9.4	0.000937704	1	0.0218554	7	2	5	0.453125	0.453125
group_1017		hypothetical protein	24	214	12	26	66.6667	10.8333	0.242991	0.000991471	1	0.0228547	7	5	3	0.453125	1
group_4591		hypothetical protein	24	214	12	26	66.6667	10.8333	0.242991	0.000991471	1	0.0228547	8	6	4	0.289062	1
group_4594		hypothetical protein	24	214	12	26	66.6667	10.8333	0.242991	0.000991471	1	0.0228547	8	5	4	0.726562	1
group_3171		hypothetical protein	25	218	11	22	69.4444	9.16667	0.229358	0.0010315	1	0.0236045	7	5	3	0.453125	1
group_37	ebh	Extracellular matrix-binding protein ebh	11	22	25	218	30.5556	90.8333	4.36	0.0010315	1	0.0236045	9	5	8	0.0390625	1
group_1830	efeM	putative iron uptake system component EfeM	2	72	34	168	5.55556	70	0.137255	0.00105231	1	0.0239935	10	2	10	0.00195312	0.109375
group_173		hypothetical protein	7	8	29	232	19.4444	96.6667	7	0.0010797	1	0.0245291	8	5	4	0.726562	1
group_402		hypothetical protein	23	209	13	31	63.8889	12.9167	0.262422	0.00117254	1	0.0265423	10	6	5	0.753906	1
group_2159	entD	Enterotoxin type D	5	3	31	237	13.8889	98.75	12.7419	0.00121463	1	0.0272989	5	4	2	0.375	1
group_5369		hypothetical protein	5	3	31	237	13.8889	98.75	12.7419	0.00121463	1	0.0272989	4	2	2	1	1
group_4777		hypothetical protein	9	15	27	225	25	93.75	5	0.00127911	1	0.0286457	7	3	4	1	1
group_4878		hypothetical protein	0	46	36	194	0	80.8333	0	0.00132745	1	0.0296229	8	0	8	0.0078125	0.0078125
group_4021		hypothetical protein	0	47	36	193	0	80.4167	0	0.00133715	1	0.0297339	8	0	8	0.0078125	0.0078125
group_661		hypothetical protein	0	45	36	195	0	81.25	0	0.00137124	1	0.0303846	6	0	6	0.03125	0.03125
group_4598		hypothetical protein	25	217	11	23	69.4444	9.58333	0.240888	0.00138488	1	0.0305791	6	5	3	0.21875	1
dus_1		putative tRNA-dihydrouridine synthase	28	228	8	12	77.7778	5	0.184211	0.00154931	1	0.0338863	9	5	4	1	1
group_585		hypothetical protein	8	12	28	228	22.2222	95	5.42857	0.00154931	1	0.0338863	8	5	5	0.726562	0.726562
yofA		HTH-type transcriptional regulator YofA	33	158	3	82	91.6667	34.1667	5.70886	0.00155081	1	0.0338863	11	8	3	0.226562	0.226562
group_1565		hypothetical protein	33	161	3	79	91.6667	32.9167	5.39752	0.00162186	1	0.0353161	8	6	2	0.289062	0.289062
group_385		hypothetical protein	6	6	30	234	16.6667	97.5	7.8	0.00169602	1	0.0368036	7	2	5	0.453125	0.453125
group_2571		hypothetical protein	12	148	24	92	33.3333	38.3333	0.310811	0.00184366	1	0.0397334	9	6	6	0.507812	0.507812
group_492		hypothetical protein	12	148	24	92	33.3333	38.3333	0.310811	0.00184366	1	0.0397334	9	6	6	0.507812	0.507812
group_177		hypothetical protein	29	126	7	114	80.5556	47.5	3.7483	0.00187439	1	0.0402578	9	7	4	0.179688	1
group_3168		hypothetical protein	26	220	10	20	72.2222	8.33333	0.236364	0.00188903	1	0.0402973	6	6	2	0.03125	0.6875
group_3862		hypothetical protein	26	220	10	20	72.2222	8.33333	0.236364	0.00188903	1	0.0402973	6	6	2	0.03125	0.6875
group_437		hypothetical protein	3	0	33	240	8.33333	100	inf	0.00205995	1	0.0436474	3	3	0	0.25	0.25
group_5357		hypothetical protein	3	0	33	240	8.33333	100	inf	0.00205995	1	0.0436474	1	1	0	1	1
group_2607		hypothetical protein	8	13	28	227	22.2222	94.5833	4.98901	0.00226503	1	0.0462787	6	2	4	0.6875	0.6875
group_3278		hypothetical protein	8	13	28	227	22.2222	94.5833	4.98901	0.00226503	1	0.0462787	5	2	3	1	1
group_3999		hypothetical protein	8	13	28	227	22.2222	94.5833	4.98901	0.00226503	1	0.0462787	5	2	3	1	1
group_4780		hypothetical protein	8	13	28	227	22.2222	94.5833	4.98901	0.00226503	1	0.0462787	5	2	3	1	1
group_4781		hypothetical protein	8	13	28	227	22.2222	94.5833	4.98901	0.00226503	1	0.0462787	5	2	3	1	1
group_4782		hypothetical protein	8	13	28	227	22.2222	94.5833	4.98901	0.00226503	1	0.0462787	5	2	3	1	1
group_4783		hypothetical protein	8	13	28	227	22.2222	94.5833	4.98901	0.00226503	1	0.0462787	5	2	3	1	1
group_4784		hypothetical protein	8	13	28	227	22.2222	94.5833	4.98901	0.00226503	1	0.0462787	5	2	3	1	1
group_4785		hypothetical protein	8	13	28	227	22.2222	94.5833	4.98901	0.00226503	1	0.0462787	5	2	3	1	1
group_4786		hypothetical protein	8	13	28	227	22.2222	94.5833	4.98901	0.00226503	1	0.0462787	5	2	3	1	1
group_4787		hypothetical protein	8	13	28	227	22.2222	94.5833	4.98901	0.00226503	1	0.0462787	5	2	3	1	1
group_387		hypothetical protein	5	4	31	236	13.8889	98.3333	9.51613	0.0024724	1	0.0501898	5	1	4	0.375	0.375
group_4837		hypothetical protein	5	4	31	236	13.8889	98.3333	9.51613	0.0024724	1	0.0501898	5	2	3	1	1
group_1950		hypothetical protein	26	219	10	21	72.2222	8.75	0.249315	0.00252825	1	0.0508316	7	6	2	0.125	0.453125
group_3863		hypothetical protein	26	219	10	21	72.2222	8.75	0.249315	0.00252825	1	0.0508316	7	6	2	0.125	0.453125
group_3864		hypothetical protein	26	219	10	21	72.2222	8.75	0.249315	0.00252825	1	0.0508316	7	6	2	0.125	0.453125
acuI		putative acrylyl-CoA reductase AcuI	31	144	5	96	86.1111	40	4.13333	0.00256041	1	0.0511513	11	10	2	0.0117188	0.0654297
group_2776		hypothetical protein	31	144	5	96	86.1111	40	4.13333	0.00256041	1	0.0511513	11	10	2	0.0117188	0.0654297
group_5356		hypothetical protein	4	2	32	238	11.1111	99.1667	14.875	0.00306552	1	0.0608558	3	2	1	1	1
cvfB		Conserved virulence factor B	32	238	4	2	88.8889	0.833333	0.0672269	0.00306552	1	0.0608558	4	1	4	0.125	0.625
group_3998		hypothetical protein	8	14	28	226	22.2222	94.1667	4.61224	0.00322072	1	0.0637359	6	2	4	0.6875	0.6875
group_3170		hypothetical protein	26	218	10	22	72.2222	9.16667	0.262385	0.00333338	1	0.0657585	7	6	2	0.125	0.453125
group_3932		hypothetical protein	7	108	29	132	19.4444	55	0.295019	0.00357532	1	0.0703109	9	3	7	0.179688	0.507812
infB_2		Translation initiation factor IF-2	13	149	23	91	36.1111	37.9167	0.3452	0.00374426	1	0.0734039	10	7	5	0.34375	1
group_1433		hypothetical protein	10	130	26	110	27.7778	45.8333	0.325444	0.00389542	1	0.07613	9	4	6	0.507812	1
pnoA		Nitronate monooxygenase	0	39	36	201	0	83.75	0	0.00404515	1	0.0788115	6	0	6	0.03125	0.03125
group_260		hypothetical protein	24	210	12	30	66.6667	12.5	0.285714	0.00443577	1	0.0858291	10	8	4	0.109375	0.753906
sarU		HTH-type transcriptional regulator SarU	15	163	21	77	41.6667	32.0833	0.337423	0.00445659	1	0.0858291	9	6	5	0.507812	1
group_4014		hypothetical protein	8	15	28	225	22.2222	93.75	4.28571	0.00446789	1	0.0858291	7	2	5	0.453125	0.453125
dltD		Protein DltD	31	235	5	5	86.1111	2.08333	0.131915	0.00447353	1	0.0858291	7	2	5	0.453125	0.453125
group_162		hypothetical protein	5	5	31	235	13.8889	97.9167	7.58065	0.00447353	1	0.0858291	5	3	3	1	1
group_3301		hypothetical protein	6	8	30	232	16.6667	96.6667	5.8	0.00450707	1	0.0862097	7	4	4	1	1
repN_2		Replication initiation protein	9	19	27	221	25	92.0833	3.87719	0.00454534	1	0.0866782	8	3	7	0.0703125	0.726562
efeM		putative iron uptake system component EfeM	33	166	3	74	91.6667	30.8333	4.90361	0.00457085	1	0.0869014	11	10	3	0.0117188	0.226562
group_5047		hypothetical protein	21	79	15	161	58.3333	67.0833	2.85316	0.00479683	1	0.090923	10	7	3	0.34375	0.34375
group_1445	sarU	HTH-type transcriptional regulator SarU	18	63	18	177	50	73.75	2.80952	0.00555363	1	0.104952	10	4	8	0.109375	0.753906
lytN		putative cell wall hydrolase LytN	27	220	9	20	75	8.33333	0.272727	0.00596583	1	0.112404	10	5	7	0.34375	1
group_3279		hypothetical protein	8	16	28	224	22.2222	93.3333	4	0.00606229	1	0.11287	8	2	6	0.289062	0.289062
group_3318		hypothetical protein	8	16	28	224	22.2222	93.3333	4	0.00606229	1	0.11287	8	2	6	0.289062	0.289062
group_4000		hypothetical protein	8	16	28	224	22.2222	93.3333	4	0.00606229	1	0.11287	8	2	6	0.289062	0.289062
group_4001		hypothetical protein	8	16	28	224	22.2222	93.3333	4	0.00606229	1	0.11287	8	2	6	0.289062	0.289062
group_5122		hypothetical protein	4	3	32	237	11.1111	98.75	9.875	0.00648155	1	0.118917	4	3	2	0.625	1
group_5365		hypothetical protein	4	3	32	237	11.1111	98.75	9.875	0.00648155	1	0.118917	4	2	2	1	1
group_5366		hypothetical protein	4	3	32	237	11.1111	98.75	9.875	0.00648155	1	0.118917	4	2	2	1	1
group_5367		hypothetical protein	4	3	32	237	11.1111	98.75	9.875	0.00648155	1	0.118917	4	2	2	1	1
group_5368		hypothetical protein	4	3	32	237	11.1111	98.75	9.875	0.00648155	1	0.118917	4	2	2	1	1
group_4020		hypothetical protein	0	36	36	204	0	85	0	0.00687283	1	0.125729	6	0	6	0.03125	0.03125
purC		Phosphoribosylaminoimidazole-succinocarboxamide synthase	33	239	3	1	91.6667	0.416667	0.0460251	0.00749279	1	0.135106	3	1	2	1	1
rpsE		30S ribosomal protein S5	33	239	3	1	91.6667	0.416667	0.0460251	0.00749279	1	0.135106	3	0	3	0.25	0.25
tatC2		Sec-independent protein translocase protein TatCy	33	239	3	1	91.6667	0.416667	0.0460251	0.00749279	1	0.135106	3	0	3	0.25	0.25
group_4589		hypothetical protein	33	239	3	1	91.6667	0.416667	0.0460251	0.00749279	1	0.135106	3	0	3	0.25	0.25
group_113		IS6 family transposase IS431R	3	1	33	239	8.33333	99.5833	21.7273	0.00749279	1	0.135106	2	1	1	1	1
group_1239		hypothetical protein	3	68	33	172	8.33333	71.6667	0.229947	0.00800941	1	0.144009	9	3	7	0.179688	0.507812
group_3933		hypothetical protein	2	58	34	182	5.55556	75.8333	0.184584	0.00893332	1	0.160163	7	1	6	0.125	0.125
group_1069		hypothetical protein	27	218	9	22	75	9.16667	0.302752	0.00983406	1	0.175812	9	6	5	0.507812	1
group_386		hypothetical protein	28	222	8	18	77.7778	7.5	0.283784	0.010532	1	0.187756	7	5	4	0.453125	1
group_4034		hypothetical protein	0	33	36	207	0	86.25	0	0.0115905	1	0.20537	6	0	6	0.03125	0.03125
group_4489		hypothetical protein	36	206	0	34	100	14.1667	inf	0.0117444	1	0.20537	10	10	0	0.00195312	0.00195312
group_112		hypothetical protein	0	34	36	206	0	85.8333	0	0.0117444	1	0.20537	4	0	4	0.125	0.125
group_2013		IS6 family transposase ISSau6	0	34	36	206	0	85.8333	0	0.0117444	1	0.20537	4	0	4	0.125	0.125
group_364		hypothetical protein	4	4	32	236	11.1111	98.3333	7.375	0.0117485	1	0.20537	6	2	4	0.6875	0.6875
group_901	lpl2_7	putative lipoprotein	4	4	32	236	11.1111	98.3333	7.375	0.0117485	1	0.20537	8	4	4	1	1
lpl2_3		putative lipoprotein	32	236	4	4	88.8889	1.66667	0.135593	0.0117485	1	0.20537	4	2	3	0.625	1
group_421		IS200/IS605 family transposase ISSep3	20	185	16	55	55.5556	22.9167	0.371622	0.0127191	1	0.221721	9	4	8	0.0390625	1
group_1748		hypothetical protein	30	229	6	11	83.3333	4.58333	0.240175	0.0137285	1	0.230383	7	3	4	1	1
group_2561	lukEv	Leucotoxin LukEv	6	11	30	229	16.6667	95.4167	4.16364	0.0137285	1	0.230383	8	3	6	0.289062	0.726562
group_2627		hypothetical protein	6	11	30	229	16.6667	95.4167	4.16364	0.0137285	1	0.230383	7	4	5	0.453125	1
group_2628		hypothetical protein	6	11	30	229	16.6667	95.4167	4.16364	0.0137285	1	0.230383	7	4	5	0.453125	1
group_3298		hypothetical protein	6	11	30	229	16.6667	95.4167	4.16364	0.0137285	1	0.230383	7	4	5	0.453125	1
group_3299		hypothetical protein	6	11	30	229	16.6667	95.4167	4.16364	0.0137285	1	0.230383	7	4	5	0.453125	1
group_3300		hypothetical protein	6	11	30	229	16.6667	95.4167	4.16364	0.0137285	1	0.230383	7	4	5	0.453125	1
group_4054		hypothetical protein	6	11	30	229	16.6667	95.4167	4.16364	0.0137285	1	0.230383	7	4	5	0.453125	1
group_4942		hypothetical protein	6	11	30	229	16.6667	95.4167	4.16364	0.0137285	1	0.230383	7	4	5	0.453125	1
group_4944		hypothetical protein	6	11	30	229	16.6667	95.4167	4.16364	0.0137285	1	0.230383	7	4	5	0.453125	1
group_4945		hypothetical protein	6	11	30	229	16.6667	95.4167	4.16364	0.0137285	1	0.230383	7	4	5	0.453125	1
group_4946		hypothetical protein	6	11	30	229	16.6667	95.4167	4.16364	0.0137285	1	0.230383	7	4	5	0.453125	1
group_4947		hypothetical protein	6	11	30	229	16.6667	95.4167	4.16364	0.0137285	1	0.230383	7	4	5	0.453125	1
group_4949		hypothetical protein	6	11	30	229	16.6667	95.4167	4.16364	0.0137285	1	0.230383	7	4	5	0.453125	1
group_725		hypothetical protein	34	184	2	56	94.4444	23.3333	5.17391	0.0143891	1	0.240826	9	9	1	0.00390625	0.0390625
ydcV		Inner membrane ABC transporter permease protein YdcV	34	240	2	0	94.4444	0	0	0.0166008	1	0.240975	2	0	2	0.5	0.5
dppE		Dipeptide-binding protein DppE	34	240	2	0	94.4444	0	0	0.0166008	1	0.240975	2	0	2	0.5	0.5
ecfT_1		Energy-coupling factor transporter transmembrane protein EcfT	34	240	2	0	94.4444	0	0	0.0166008	1	0.240975	2	0	2	0.5	0.5
purF		Amidophosphoribosyltransferase	34	240	2	0	94.4444	0	0	0.0166008	1	0.240975	2	0	2	0.5	0.5
ythB		Putative cytochrome bd menaquinol oxidase subunit II	34	240	2	0	94.4444	0	0	0.0166008	1	0.240975	2	0	2	0.5	0.5
yitU		5-amino-6-(5-phospho-D-ribitylamino)uracil phosphatase YitU	34	240	2	0	94.4444	0	0	0.0166008	1	0.240975	2	0	2	0.5	0.5
catD		Putative oxidoreductase CatD	34	240	2	0	94.4444	0	0	0.0166008	1	0.240975	2	0	2	0.5	0.5
group_4462		hypothetical protein	34	240	2	0	94.4444	0	0	0.0166008	1	0.240975	2	0	2	0.5	0.5
secG		putative protein-export membrane protein SecG	34	240	2	0	94.4444	0	0	0.0166008	1	0.240975	2	0	2	0.5	0.5
mnhE1		Na(+)/H(+) antiporter subunit E1	34	240	2	0	94.4444	0	0	0.0166008	1	0.240975	2	0	2	0.5	0.5
kapB		Kinase-associated lipoprotein B	34	240	2	0	94.4444	0	0	0.0166008	1	0.240975	2	0	2	0.5	0.5
group_1142	sdcS	Sodium-dependent dicarboxylate transporter SdcS	2	0	34	240	5.55556	100	inf	0.0166008	1	0.240975	2	2	0	0.5	0.5
group_1201		hypothetical protein	2	0	34	240	5.55556	100	inf	0.0166008	1	0.240975	2	2	0	0.5	0.5
group_144	essG_3	Type VII secretion system protein EsaG	2	0	34	240	5.55556	100	inf	0.0166008	1	0.240975	2	2	0	0.5	0.5
group_1477		hypothetical protein	2	0	34	240	5.55556	100	inf	0.0166008	1	0.240975	2	2	0	0.5	0.5
group_1506	manR	Transcriptional regulator ManR	2	0	34	240	5.55556	100	inf	0.0166008	1	0.240975	2	2	0	0.5	0.5
group_2041	yxdL	ABC transporter ATP-binding protein YxdL	2	0	34	240	5.55556	100	inf	0.0166008	1	0.240975	2	2	0	0.5	0.5
group_2137	deoD1	Purine nucleoside phosphorylase DeoD-type 1	2	0	34	240	5.55556	100	inf	0.0166008	1	0.240975	1	1	0	1	1
entD_2		Enterotoxin type D	2	0	34	240	5.55556	100	inf	0.0166008	1	0.240975	2	2	0	0.5	0.5
group_2209	acuA	Acetoin utilization protein AcuA	2	0	34	240	5.55556	100	inf	0.0166008	1	0.240975	2	2	0	0.5	0.5
group_2421	rihB	Pyrimidine-specific ribonucleoside hydrolase RihB	2	0	34	240	5.55556	100	inf	0.0166008	1	0.240975	2	2	0	0.5	0.5
group_431		IS200/IS605 family transposase ISSep3	2	0	34	240	5.55556	100	inf	0.0166008	1	0.240975	2	2	0	0.5	0.5
group_5464		hypothetical protein	2	0	34	240	5.55556	100	inf	0.0166008	1	0.240975	2	2	0	0.5	0.5
group_5471		hypothetical protein	2	0	34	240	5.55556	100	inf	0.0166008	1	0.240975	2	2	0	0.5	0.5
group_5472		hypothetical protein	2	0	34	240	5.55556	100	inf	0.0166008	1	0.240975	2	2	0	0.5	0.5
group_5480		hypothetical protein	2	0	34	240	5.55556	100	inf	0.0166008	1	0.240975	2	2	0	0.5	0.5
group_5481		hypothetical protein	2	0	34	240	5.55556	100	inf	0.0166008	1	0.240975	2	2	0	0.5	0.5
group_5483		hypothetical protein	2	0	34	240	5.55556	100	inf	0.0166008	1	0.240975	2	2	0	0.5	0.5
group_5488		hypothetical protein	2	0	34	240	5.55556	100	inf	0.0166008	1	0.240975	2	2	0	0.5	0.5
group_549	qorB	hypothetical protein	2	0	34	240	5.55556	100	inf	0.0166008	1	0.240975	2	2	0	0.5	0.5
group_5496		hypothetical protein	2	0	34	240	5.55556	100	inf	0.0166008	1	0.240975	2	2	0	0.5	0.5
group_5516		hypothetical protein	2	0	34	240	5.55556	100	inf	0.0166008	1	0.240975	2	2	0	0.5	0.5
group_5592		hypothetical protein	2	0	34	240	5.55556	100	inf	0.0166008	1	0.240975	1	1	0	1	1
group_5598		hypothetical protein	2	0	34	240	5.55556	100	inf	0.0166008	1	0.240975	1	1	0	1	1
group_5653	yciC_2	Putative metal chaperone YciC	2	0	34	240	5.55556	100	inf	0.0166008	1	0.240975	1	1	0	1	1
fcbB2		4-chlorobenzoyl coenzyme A dehalogenase-2	2	0	34	240	5.55556	100	inf	0.0166008	1	0.240975	1	1	0	1	1
group_5972		hypothetical protein	2	0	34	240	5.55556	100	inf	0.0166008	1	0.240975	2	2	0	0.5	0.5
group_5973		hypothetical protein	2	0	34	240	5.55556	100	inf	0.0166008	1	0.240975	1	1	0	1	1
group_5974	lexA_1	LexA repressor	2	0	34	240	5.55556	100	inf	0.0166008	1	0.240975	1	1	0	1	1
group_5975		hypothetical protein	2	0	34	240	5.55556	100	inf	0.0166008	1	0.240975	1	1	0	1	1
group_5976		hypothetical protein	2	0	34	240	5.55556	100	inf	0.0166008	1	0.240975	1	1	0	1	1
group_5977		hypothetical protein	2	0	34	240	5.55556	100	inf	0.0166008	1	0.240975	1	1	0	1	1
group_5979		hypothetical protein	2	0	34	240	5.55556	100	inf	0.0166008	1	0.240975	1	1	0	1	1
group_605	setC	Sugar efflux transporter C	2	0	34	240	5.55556	100	inf	0.0166008	1	0.240975	2	2	0	0.5	0.5
dus		putative tRNA-dihydrouridine synthase	2	0	34	240	5.55556	100	inf	0.0166008	1	0.240975	2	2	0	0.5	0.5
group_825		hypothetical protein	2	0	34	240	5.55556	100	inf	0.0166008	1	0.240975	2	2	0	0.5	0.5
scrK		Fructokinase	33	238	3	2	91.6667	0.833333	0.092437	0.0170402	1	0.240975	4	1	3	0.625	0.625
mdrP		Na(+), Li(+), K(+)/H(+) antiporter	33	238	3	2	91.6667	0.833333	0.092437	0.0170402	1	0.240975	4	1	3	0.625	0.625
group_2963		DegV domain-containing protein	33	238	3	2	91.6667	0.833333	0.092437	0.0170402	1	0.240975	3	1	3	0.25	1
group_3780		hypothetical protein	33	238	3	2	91.6667	0.833333	0.092437	0.0170402	1	0.240975	3	1	3	0.25	1
group_3882		putative oxidoreductase	33	238	3	2	91.6667	0.833333	0.092437	0.0170402	1	0.240975	3	1	3	0.25	1
sraP		Serine-rich adhesin for platelets	33	238	3	2	91.6667	0.833333	0.092437	0.0170402	1	0.240975	2	1	2	0.5	1
group_1062	hlgC_2	Gamma-hemolysin component C	3	2	33	238	8.33333	99.1667	10.8182	0.0170402	1	0.240975	5	3	2	1	1
group_1167		hypothetical protein	3	2	33	238	8.33333	99.1667	10.8182	0.0170402	1	0.240975	3	2	2	1	1
group_226		hypothetical protein	3	2	33	238	8.33333	99.1667	10.8182	0.0170402	1	0.240975	3	1	2	1	1
group_38	ebh	Extracellular matrix-binding protein ebh	3	2	33	238	8.33333	99.1667	10.8182	0.0170402	1	0.240975	4	2	2	1	1
group_3990		hypothetical protein	3	2	33	238	8.33333	99.1667	10.8182	0.0170402	1	0.240975	3	1	2	1	1
group_3991		hypothetical protein	3	2	33	238	8.33333	99.1667	10.8182	0.0170402	1	0.240975	3	1	2	1	1
group_3992		hypothetical protein	3	2	33	238	8.33333	99.1667	10.8182	0.0170402	1	0.240975	3	1	2	1	1
group_3994		hypothetical protein	3	2	33	238	8.33333	99.1667	10.8182	0.0170402	1	0.240975	3	1	2	1	1
group_3995		hypothetical protein	3	2	33	238	8.33333	99.1667	10.8182	0.0170402	1	0.240975	3	1	2	1	1
group_3996		hypothetical protein	3	2	33	238	8.33333	99.1667	10.8182	0.0170402	1	0.240975	3	1	2	1	1
group_3997		hypothetical protein	3	2	33	238	8.33333	99.1667	10.8182	0.0170402	1	0.240975	3	1	2	1	1
group_4769		hypothetical protein	3	2	33	238	8.33333	99.1667	10.8182	0.0170402	1	0.240975	3	1	2	1	1
group_4770		hypothetical protein	3	2	33	238	8.33333	99.1667	10.8182	0.0170402	1	0.240975	3	1	2	1	1
group_4771		hypothetical protein	3	2	33	238	8.33333	99.1667	10.8182	0.0170402	1	0.240975	3	1	2	1	1
group_4772		hypothetical protein	3	2	33	238	8.33333	99.1667	10.8182	0.0170402	1	0.240975	3	1	2	1	1
group_4835		hypothetical protein	3	2	33	238	8.33333	99.1667	10.8182	0.0170402	1	0.240975	3	1	2	1	1
group_5673		hypothetical protein	3	2	33	238	8.33333	99.1667	10.8182	0.0170402	1	0.240975	5	3	2	1	1
group_4954		hypothetical protein	7	16	29	224	19.4444	93.3333	3.37931	0.0183776	1	0.259305	8	4	7	0.0703125	1
group_773		hypothetical protein	30	228	6	12	83.3333	5	0.263158	0.0186175	1	0.262103	7	6	3	0.125	1
group_6294		hypothetical protein	22	191	14	49	61.1111	20.4167	0.403141	0.0190045	1	0.266297	10	8	4	0.109375	0.753906
yciC_2		Putative metal chaperone YciC	32	235	4	5	88.8889	2.08333	0.170213	0.0191693	1	0.266297	4	2	3	0.625	1
nikC		Nickel import system permease protein NikC	32	235	4	5	88.8889	2.08333	0.170213	0.0191693	1	0.266297	2	1	2	0.5	1
group_4344		hypothetical protein	32	235	4	5	88.8889	2.08333	0.170213	0.0191693	1	0.266297	4	2	2	1	1
group_3971		hypothetical protein	4	5	32	235	11.1111	97.9167	5.875	0.0191693	1	0.266297	5	3	2	1	1
group_5152		hypothetical protein	4	5	32	235	11.1111	97.9167	5.875	0.0191693	1	0.266297	4	2	2	1	1
group_1819	metQ_1	Methionine-binding lipoprotein MetQ	0	30	36	210	0	87.5	0	0.0194021	1	0.268937	10	0	10	0.00195312	0.00195312
group_3922		hypothetical protein	12	132	24	108	33.3333	45	0.409091	0.0194785	1	0.269403	9	6	5	0.507812	1
group_2613	pnoA	Nitronate monooxygenase	0	29	36	211	0	87.9167	0	0.0196492	1	0.270574	5	0	5	0.0625	0.0625
group_339		putative lipoprotein	0	29	36	211	0	87.9167	0	0.0196492	1	0.270574	6	0	6	0.03125	0.03125
group_2599	xerD_1	Tyrosine recombinase XerD	36	209	0	31	100	12.9167	inf	0.0198125	1	0.271044	10	10	0	0.00195312	0.00195312
group_102		hypothetical protein	0	31	36	209	0	87.0833	0	0.0198125	1	0.271044	3	0	3	0.25	0.25
group_104		IS6 family transposase IS257R1	0	31	36	209	0	87.0833	0	0.0198125	1	0.271044	2	0	2	0.5	0.5
group_403		hypothetical protein	9	24	27	216	25	90	3	0.0226505	1	0.309196	9	3	6	0.507812	0.507812
group_2081		hypothetical protein	29	223	7	17	80.5556	7.08333	0.315823	0.0234486	1	0.318708	11	6	6	1	1
essG_9		Type VII secretion system protein EsaG	29	223	7	17	80.5556	7.08333	0.315823	0.0234486	1	0.318708	11	7	6	0.548828	1
group_283	sasG	Surface protein G	1	40	35	200	2.77778	83.3333	0.142857	0.0242585	1	0.329006	10	1	10	0.00195312	0.0214844
group_3268		hypothetical protein	9	26	27	214	25	89.1667	2.74359	0.0283069	1	0.383087	7	3	6	0.125	1
essG_6		Type VII secretion system protein EsaG	29	222	7	18	80.5556	7.5	0.335907	0.0294318	1	0.395095	11	8	5	0.226562	1
group_3920		hypothetical protein	13	135	23	105	36.1111	43.75	0.439614	0.0308988	1	0.395095	10	7	4	0.34375	0.753906
opuD_1		Glycine betaine transporter OpuD	33	237	3	3	91.6667	1.25	0.139241	0.0310149	1	0.395095	3	1	3	0.25	1
priA		primosomal protein N'	33	237	3	3	91.6667	1.25	0.139241	0.0310149	1	0.395095	4	1	3	0.625	0.625
group_1110		hypothetical protein	33	237	3	3	91.6667	1.25	0.139241	0.0310149	1	0.395095	5	2	3	1	1
group_1296		hypothetical protein	33	237	3	3	91.6667	1.25	0.139241	0.0310149	1	0.395095	5	2	3	1	1
ybhI		hypothetical protein	33	237	3	3	91.6667	1.25	0.139241	0.0310149	1	0.395095	2	1	2	0.5	1
nos		Nitric oxide synthase oxygenase	33	237	3	3	91.6667	1.25	0.139241	0.0310149	1	0.395095	2	1	2	0.5	1
group_2115		Putative 5'(3')-deoxyribonucleotidase	33	237	3	3	91.6667	1.25	0.139241	0.0310149	1	0.395095	4	2	3	0.625	1
group_2229		putative protein	33	237	3	3	91.6667	1.25	0.139241	0.0310149	1	0.395095	5	2	3	1	1
rihB		Pyrimidine-specific ribonucleoside hydrolase RihB	33	237	3	3	91.6667	1.25	0.139241	0.0310149	1	0.395095	4	2	3	0.625	1
group_2713		hypothetical protein	33	237	3	3	91.6667	1.25	0.139241	0.0310149	1	0.395095	4	1	3	0.625	0.625
trmD		tRNA (guanine-N(1)-)-methyltransferase	33	237	3	3	91.6667	1.25	0.139241	0.0310149	1	0.395095	2	1	2	0.5	1
group_3434		hypothetical protein	33	237	3	3	91.6667	1.25	0.139241	0.0310149	1	0.395095	5	2	3	1	1
cycA_1		D-serine/D-alanine/glycine transporter	33	237	3	3	91.6667	1.25	0.139241	0.0310149	1	0.395095	3	1	3	0.25	1
rsbU		Phosphoserine phosphatase RsbU	33	237	3	3	91.6667	1.25	0.139241	0.0310149	1	0.395095	3	1	3	0.25	1
gluD		NAD-specific glutamate dehydrogenase	33	237	3	3	91.6667	1.25	0.139241	0.0310149	1	0.395095	5	2	3	1	1
yggS		Pyridoxal phosphate homeostasis protein	33	237	3	3	91.6667	1.25	0.139241	0.0310149	1	0.395095	3	1	3	0.25	1
zapA		Cell division protein ZapA	33	237	3	3	91.6667	1.25	0.139241	0.0310149	1	0.395095	2	1	2	0.5	1
group_4606		hypothetical protein	33	237	3	3	91.6667	1.25	0.139241	0.0310149	1	0.395095	3	1	3	0.25	1
ssl3		Staphylococcal superantigen-like 3	33	237	3	3	91.6667	1.25	0.139241	0.0310149	1	0.395095	4	2	2	1	1
group_1012		hypothetical protein	3	3	33	237	8.33333	98.75	7.18182	0.0310149	1	0.395095	6	3	3	1	1
group_1072		hypothetical protein	3	3	33	237	8.33333	98.75	7.18182	0.0310149	1	0.395095	5	2	3	1	1
group_2022		hypothetical protein	3	3	33	237	8.33333	98.75	7.18182	0.0310149	1	0.395095	4	2	2	1	1
group_3179	dltD	Protein DltD	3	3	33	237	8.33333	98.75	7.18182	0.0310149	1	0.395095	5	3	3	1	1
group_5360		hypothetical protein	3	3	33	237	8.33333	98.75	7.18182	0.0310149	1	0.395095	3	1	2	1	1
group_5361	xerC_4	Tyrosine recombinase XerC	3	3	33	237	8.33333	98.75	7.18182	0.0310149	1	0.395095	3	1	2	1	1
group_5364		hypothetical protein	3	3	33	237	8.33333	98.75	7.18182	0.0310149	1	0.395095	3	1	2	1	1
group_848		hypothetical protein	3	3	33	237	8.33333	98.75	7.18182	0.0310149	1	0.395095	4	2	3	0.625	1
group_79		hypothetical protein	30	226	6	14	83.3333	5.83333	0.309735	0.0317707	1	0.403099	6	4	4	0.6875	0.6875
group_4634		hypothetical protein	13	134	23	106	36.1111	44.1667	0.447112	0.0317713	1	0.403099	10	7	4	0.34375	0.753906
group_1453		hypothetical protein	0	27	36	213	0	88.75	0	0.0322445	1	0.407578	8	0	8	0.0078125	0.0078125
blaZ		Beta-lactamase	27	213	9	27	75	11.25	0.380282	0.0322539	1	0.407578	11	8	5	0.226562	1
group_1452		hypothetical protein	0	26	36	214	0	89.1667	0	0.0323923	1	0.408506	10	0	10	0.00195312	0.00195312
group_4862		hypothetical protein	9	28	27	212	25	88.3333	2.52381	0.0369832	1	0.455594	7	3	6	0.125	1
group_3449		hypothetical protein	1	38	35	202	2.77778	84.1667	0.15188	0.0382169	1	0.455594	6	1	6	0.03125	0.21875
group_841		hypothetical protein	1	37	35	203	2.77778	84.5833	0.156757	0.0384917	1	0.455594	10	1	9	0.0214844	0.0214844
uvrB_2		UvrABC system protein B	7	89	29	151	19.4444	62.9167	0.409531	0.0402108	1	0.455594	9	3	7	0.179688	0.507812
group_3533		hypothetical protein	30	225	6	15	83.3333	6.25	0.333333	0.0402116	1	0.455594	7	1	6	0.125	0.125
group_847		hypothetical protein	30	225	6	15	83.3333	6.25	0.333333	0.0402116	1	0.455594	6	2	4	0.6875	0.6875
group_1198		hypothetical protein	32	233	4	7	88.8889	2.91667	0.240343	0.0412788	1	0.455594	5	1	4	0.375	0.375
tilS		tRNA(Ile)-lysidine synthase	32	233	4	7	88.8889	2.91667	0.240343	0.0412788	1	0.455594	4	2	2	1	1
group_4950		hypothetical protein	5	11	31	229	13.8889	95.4167	3.35777	0.0425614	1	0.455594	6	3	5	0.21875	1
group_4952		hypothetical protein	5	11	31	229	13.8889	95.4167	3.35777	0.0425614	1	0.455594	6	3	5	0.21875	1
group_4953		hypothetical protein	5	11	31	229	13.8889	95.4167	3.35777	0.0425614	1	0.455594	6	3	5	0.21875	1
clfA		Clumping factor A	24	197	12	43	66.6667	17.9167	0.436548	0.0425765	1	0.455594	10	7	7	0.34375	0.34375
acnA		Aconitate hydratase A	34	239	2	1	94.4444	0.416667	0.0711297	0.0456825	1	0.455594	2	0	2	0.5	0.5
sspP		Staphopain A	34	239	2	1	94.4444	0.416667	0.0711297	0.0456825	1	0.455594	2	0	2	0.5	0.5
group_1328		hypothetical protein	34	239	2	1	94.4444	0.416667	0.0711297	0.0456825	1	0.455594	2	0	2	0.5	0.5
desK		hypothetical protein	34	239	2	1	94.4444	0.416667	0.0711297	0.0456825	1	0.455594	2	0	2	0.5	0.5
group_1388		hypothetical protein	34	239	2	1	94.4444	0.416667	0.0711297	0.0456825	1	0.455594	2	0	2	0.5	0.5
comK		hypothetical protein	34	239	2	1	94.4444	0.416667	0.0711297	0.0456825	1	0.455594	3	1	2	1	1
manR		Transcriptional regulator ManR	34	239	2	1	94.4444	0.416667	0.0711297	0.0456825	1	0.455594	2	0	2	0.5	0.5
group_1577		Gluconeogenesis factor	34	239	2	1	94.4444	0.416667	0.0711297	0.0456825	1	0.455594	2	1	2	0.5	1
ythA		Putative cytochrome bd menaquinol oxidase subunit I	34	239	2	1	94.4444	0.416667	0.0711297	0.0456825	1	0.455594	2	1	2	0.5	1
lacG		6-phospho-beta-galactosidase	34	239	2	1	94.4444	0.416667	0.0711297	0.0456825	1	0.455594	2	0	2	0.5	0.5
eno		Enolase	34	239	2	1	94.4444	0.416667	0.0711297	0.0456825	1	0.455594	2	1	2	0.5	1
nuc		Thermonuclease	34	239	2	1	94.4444	0.416667	0.0711297	0.0456825	1	0.455594	3	1	2	1	1
group_1935		hypothetical protein	34	239	2	1	94.4444	0.416667	0.0711297	0.0456825	1	0.455594	2	0	2	0.5	0.5
uppS		Isoprenyl transferase	34	239	2	1	94.4444	0.416667	0.0711297	0.0456825	1	0.455594	2	0	2	0.5	0.5
dapX		putative N-acetyl-LL-diaminopimelate aminotransferase	34	239	2	1	94.4444	0.416667	0.0711297	0.0456825	1	0.455594	2	1	2	0.5	1
isdE		High-affinity heme uptake system protein IsdE	34	239	2	1	94.4444	0.416667	0.0711297	0.0456825	1	0.455594	2	0	2	0.5	0.5
group_2451		hypothetical protein	34	239	2	1	94.4444	0.416667	0.0711297	0.0456825	1	0.455594	3	1	2	1	1
group_2473		hypothetical protein	34	239	2	1	94.4444	0.416667	0.0711297	0.0456825	1	0.455594	2	0	2	0.5	0.5
focA		putative formate transporter 1	34	239	2	1	94.4444	0.416667	0.0711297	0.0456825	1	0.455594	2	0	2	0.5	0.5
group_2501		hypothetical protein	34	239	2	1	94.4444	0.416667	0.0711297	0.0456825	1	0.455594	2	0	2	0.5	0.5
gatB_2		Aspartyl/glutamyl-tRNA(Asn/Gln) amidotransferase subunit B	34	239	2	1	94.4444	0.416667	0.0711297	0.0456825	1	0.455594	2	0	2	0.5	0.5
fhs		Formate--tetrahydrofolate ligase	34	239	2	1	94.4444	0.416667	0.0711297	0.0456825	1	0.455594	2	0	2	0.5	0.5
csbB		Putative glycosyltransferase CsbB	34	239	2	1	94.4444	0.416667	0.0711297	0.0456825	1	0.455594	2	0	2	0.5	0.5
nagA		N-acetylglucosamine-6-phosphate deacetylase	34	239	2	1	94.4444	0.416667	0.0711297	0.0456825	1	0.455594	2	0	2	0.5	0.5
fabG		3-oxoacyl-[acyl-carrier-protein] reductase FabG	34	239	2	1	94.4444	0.416667	0.0711297	0.0456825	1	0.455594	2	0	2	0.5	0.5
pheA		Bifunctional chorismate mutase/prephenate dehydratase	34	239	2	1	94.4444	0.416667	0.0711297	0.0456825	1	0.455594	2	0	2	0.5	0.5
aroA_2		Protein AroA(G)	34	239	2	1	94.4444	0.416667	0.0711297	0.0456825	1	0.455594	2	0	2	0.5	0.5
murA2		UDP-N-acetylglucosamine 1-carboxyvinyltransferase 2	34	239	2	1	94.4444	0.416667	0.0711297	0.0456825	1	0.455594	2	0	2	0.5	0.5
gapA2		Glyceraldehyde-3-phosphate dehydrogenase 2	34	239	2	1	94.4444	0.416667	0.0711297	0.0456825	1	0.455594	2	0	2	0.5	0.5
group_2848		Soluble hydrogenase 42 kDa subunit	34	239	2	1	94.4444	0.416667	0.0711297	0.0456825	1	0.455594	2	0	2	0.5	0.5
pxpC_1		5-oxoprolinase subunit C	34	239	2	1	94.4444	0.416667	0.0711297	0.0456825	1	0.455594	2	0	2	0.5	0.5
yrrB		TPR repeat-containing protein YrrB	34	239	2	1	94.4444	0.416667	0.0711297	0.0456825	1	0.455594	2	0	2	0.5	0.5
lytC		hypothetical protein	34	239	2	1	94.4444	0.416667	0.0711297	0.0456825	1	0.455594	2	0	2	0.5	0.5
obg		GTPase Obg	34	239	2	1	94.4444	0.416667	0.0711297	0.0456825	1	0.455594	2	0	2	0.5	0.5
lctP_1		L-lactate permease	34	239	2	1	94.4444	0.416667	0.0711297	0.0456825	1	0.455594	2	0	2	0.5	0.5
group_2966		hypothetical protein	34	239	2	1	94.4444	0.416667	0.0711297	0.0456825	1	0.455594	2	0	2	0.5	0.5
group_2985		hypothetical protein	34	239	2	1	94.4444	0.416667	0.0711297	0.0456825	1	0.455594	2	1	2	0.5	1
opuD_2		Glycine betaine transporter OpuD	34	239	2	1	94.4444	0.416667	0.0711297	0.0456825	1	0.455594	2	0	2	0.5	0.5
group_3100		hypothetical protein	34	239	2	1	94.4444	0.416667	0.0711297	0.0456825	1	0.455594	3	1	2	1	1
map_1		Protein map	34	239	2	1	94.4444	0.416667	0.0711297	0.0456825	1	0.455594	2	1	2	0.5	1
ssp		Extracellular matrix protein-binding protein emp	34	239	2	1	94.4444	0.416667	0.0711297	0.0456825	1	0.455594	2	1	2	0.5	1
dnaG		DNA primase	34	239	2	1	94.4444	0.416667	0.0711297	0.0456825	1	0.455594	2	0	2	0.5	0.5
hisC_1		Histidinol-phosphate aminotransferase	34	239	2	1	94.4444	0.416667	0.0711297	0.0456825	1	0.455594	2	1	2	0.5	1
group_3172		hypothetical protein	34	239	2	1	94.4444	0.416667	0.0711297	0.0456825	1	0.455594	3	1	2	1	1
ydjZ		TVP38/TMEM64 family inner membrane protein YdjZ	34	239	2	1	94.4444	0.416667	0.0711297	0.0456825	1	0.455594	2	1	2	0.5	1
glcK		Glucokinase	34	239	2	1	94.4444	0.416667	0.0711297	0.0456825	1	0.455594	2	1	2	0.5	1
tadA_1		tRNA-specific adenosine deaminase	34	239	2	1	94.4444	0.416667	0.0711297	0.0456825	1	0.455594	2	0	2	0.5	0.5
ptpB		Low molecular weight protein-tyrosine-phosphatase PtpB	34	239	2	1	94.4444	0.416667	0.0711297	0.0456825	1	0.455594	2	0	2	0.5	0.5
hutI		Imidazolonepropionase	34	239	2	1	94.4444	0.416667	0.0711297	0.0456825	1	0.455594	2	0	2	0.5	0.5
purD		Phosphoribosylamine--glycine ligase	34	239	2	1	94.4444	0.416667	0.0711297	0.0456825	1	0.455594	2	1	2	0.5	1
ptsI		Phosphoenolpyruvate-protein phosphotransferase	34	239	2	1	94.4444	0.416667	0.0711297	0.0456825	1	0.455594	2	1	2	0.5	1
group_3593		hypothetical protein	34	239	2	1	94.4444	0.416667	0.0711297	0.0456825	1	0.455594	2	0	2	0.5	0.5
group_3610		Acetyltransferase	34	239	2	1	94.4444	0.416667	0.0711297	0.0456825	1	0.455594	2	1	2	0.5	1
menB		1,4-dihydroxy-2-naphthoyl-CoA synthase	34	239	2	1	94.4444	0.416667	0.0711297	0.0456825	1	0.455594	2	1	2	0.5	1
arg		Arginase	34	239	2	1	94.4444	0.416667	0.0711297	0.0456825	1	0.455594	2	0	2	0.5	0.5
group_3663		hypothetical protein	34	239	2	1	94.4444	0.416667	0.0711297	0.0456825	1	0.455594	3	1	2	1	1
cntM		Staphylopine synthase	34	239	2	1	94.4444	0.416667	0.0711297	0.0456825	1	0.455594	2	0	2	0.5	0.5
group_3725		hypothetical protein	34	239	2	1	94.4444	0.416667	0.0711297	0.0456825	1	0.455594	2	0	2	0.5	0.5
modB		Molybdenum transport system permease protein ModB	34	239	2	1	94.4444	0.416667	0.0711297	0.0456825	1	0.455594	2	0	2	0.5	0.5
hchA		Protein/nucleic acid deglycase HchA	34	239	2	1	94.4444	0.416667	0.0711297	0.0456825	1	0.455594	2	0	2	0.5	0.5
group_3787		hypothetical protein	34	239	2	1	94.4444	0.416667	0.0711297	0.0456825	1	0.455594	3	1	2	1	1
spxA		Regulatory protein Spx	34	239	2	1	94.4444	0.416667	0.0711297	0.0456825	1	0.455594	2	1	2	0.5	1
group_3806		hypothetical protein	34	239	2	1	94.4444	0.416667	0.0711297	0.0456825	1	0.455594	2	0	2	0.5	0.5
mazF		Endoribonuclease MazF	34	239	2	1	94.4444	0.416667	0.0711297	0.0456825	1	0.455594	2	0	2	0.5	0.5
group_3880		Putative peptidyl-prolyl cis-trans isomerase	34	239	2	1	94.4444	0.416667	0.0711297	0.0456825	1	0.455594	2	1	2	0.5	1
yugI		General stress protein 13	34	239	2	1	94.4444	0.416667	0.0711297	0.0456825	1	0.455594	3	1	2	1	1
group_4186		hypothetical protein	34	239	2	1	94.4444	0.416667	0.0711297	0.0456825	1	0.455594	2	0	2	0.5	0.5
group_4192		hypothetical protein	34	239	2	1	94.4444	0.416667	0.0711297	0.0456825	1	0.455594	2	1	2	0.5	1
rlmI		Ribosomal RNA large subunit methyltransferase I	34	239	2	1	94.4444	0.416667	0.0711297	0.0456825	1	0.455594	2	1	2	0.5	1
group_4391		hypothetical protein	34	239	2	1	94.4444	0.416667	0.0711297	0.0456825	1	0.455594	2	0	2	0.5	0.5
qoxC		Quinol oxidase subunit 3	34	239	2	1	94.4444	0.416667	0.0711297	0.0456825	1	0.455594	2	1	2	0.5	1
group_4406		hypothetical protein	34	239	2	1	94.4444	0.416667	0.0711297	0.0456825	1	0.455594	2	1	2	0.5	1
group_4414		hypothetical protein	34	239	2	1	94.4444	0.416667	0.0711297	0.0456825	1	0.455594	2	0	2	0.5	0.5
cidB		Holin-like protein CidB	34	239	2	1	94.4444	0.416667	0.0711297	0.0456825	1	0.455594	2	0	2	0.5	0.5
rnmV_1		Ribonuclease M5	34	239	2	1	94.4444	0.416667	0.0711297	0.0456825	1	0.455594	2	1	2	0.5	1
group_4511		hypothetical protein	34	239	2	1	94.4444	0.416667	0.0711297	0.0456825	1	0.455594	2	0	2	0.5	0.5
group_4530		hypothetical protein	34	239	2	1	94.4444	0.416667	0.0711297	0.0456825	1	0.455594	2	1	2	0.5	1
group_4533		hypothetical protein	34	239	2	1	94.4444	0.416667	0.0711297	0.0456825	1	0.455594	3	1	2	1	1
group_4584		hypothetical protein	34	239	2	1	94.4444	0.416667	0.0711297	0.0456825	1	0.455594	2	0	2	0.5	0.5
mnhG1		Na(+)/H(+) antiporter subunit G1	34	239	2	1	94.4444	0.416667	0.0711297	0.0456825	1	0.455594	2	1	2	0.5	1
mnhC1		Na(+)/H(+) antiporter subunit C1	34	239	2	1	94.4444	0.416667	0.0711297	0.0456825	1	0.455594	2	1	2	0.5	1
group_4616		hypothetical protein	34	239	2	1	94.4444	0.416667	0.0711297	0.0456825	1	0.455594	2	0	2	0.5	0.5
group_720		hypothetical protein	34	239	2	1	94.4444	0.416667	0.0711297	0.0456825	1	0.455594	2	0	2	0.5	0.5
group_1016		hypothetical protein	2	1	34	239	5.55556	99.5833	14.0588	0.0456825	1	0.455594	2	1	1	1	1
group_1068		hypothetical protein	2	1	34	239	5.55556	99.5833	14.0588	0.0456825	1	0.455594	3	2	1	1	1
group_114		IS6 family transposase IS431R	2	1	34	239	5.55556	99.5833	14.0588	0.0456825	1	0.455594	2	1	1	1	1
group_1172	tdcB	L-threonine dehydratase catabolic TdcB	2	1	34	239	5.55556	99.5833	14.0588	0.0456825	1	0.455594	3	2	1	1	1
lnrL		Linearmycin resistance ATP-binding protein LnrL	2	1	34	239	5.55556	99.5833	14.0588	0.0456825	1	0.455594	2	2	1	0.5	1
group_1246		hypothetical protein	2	1	34	239	5.55556	99.5833	14.0588	0.0456825	1	0.455594	2	2	1	0.5	1
group_1375		hypothetical protein	2	1	34	239	5.55556	99.5833	14.0588	0.0456825	1	0.455594	3	2	1	1	1
group_1474	citN	Citrate transporter	2	1	34	239	5.55556	99.5833	14.0588	0.0456825	1	0.455594	2	2	1	0.5	1
group_1527	plsX	Phosphate acyltransferase	2	1	34	239	5.55556	99.5833	14.0588	0.0456825	1	0.455594	3	2	1	1	1
group_1631	purC	Phosphoribosylaminoimidazole-succinocarboxamide synthase	2	1	34	239	5.55556	99.5833	14.0588	0.0456825	1	0.455594	2	1	1	1	1
group_1635	ythA	Putative cytochrome bd menaquinol oxidase subunit I	2	1	34	239	5.55556	99.5833	14.0588	0.0456825	1	0.455594	2	2	1	0.5	1
group_1714	ybbH_1	putative HTH-type transcriptional regulator YbbH	2	1	34	239	5.55556	99.5833	14.0588	0.0456825	1	0.455594	3	2	1	1	1
group_1752	ytmI	putative N-acetyltransferase YtmI	2	1	34	239	5.55556	99.5833	14.0588	0.0456825	1	0.455594	3	2	1	1	1
group_1761	argS	Arginine--tRNA ligase	2	1	34	239	5.55556	99.5833	14.0588	0.0456825	1	0.455594	3	2	1	1	1
group_1809	tilS	tRNA(Ile)-lysidine synthase	2	1	34	239	5.55556	99.5833	14.0588	0.0456825	1	0.455594	2	2	1	0.5	1
group_2154	atpD	ATP synthase subunit beta	2	1	34	239	5.55556	99.5833	14.0588	0.0456825	1	0.455594	2	1	1	1	1
group_2424	ymcA	putative protein YmcA	2	1	34	239	5.55556	99.5833	14.0588	0.0456825	1	0.455594	2	2	1	0.5	1
group_354	tarK	Teichoic acid ribitol-phosphate polymerase TarK	2	1	34	239	5.55556	99.5833	14.0588	0.0456825	1	0.455594	2	2	1	0.5	1
group_4109		hypothetical protein	2	1	34	239	5.55556	99.5833	14.0588	0.0456825	1	0.455594	2	2	1	0.5	1
group_4114		hypothetical protein	2	1	34	239	5.55556	99.5833	14.0588	0.0456825	1	0.455594	2	2	1	0.5	1
group_4119		hypothetical protein	2	1	34	239	5.55556	99.5833	14.0588	0.0456825	1	0.455594	2	2	1	0.5	1
gatD		Galactitol 1-phosphate 5-dehydrogenase	2	1	34	239	5.55556	99.5833	14.0588	0.0456825	1	0.455594	2	2	1	0.5	1
group_506		hypothetical protein	2	1	34	239	5.55556	99.5833	14.0588	0.0456825	1	0.455594	2	2	1	0.5	1
group_5177		hypothetical protein	2	1	34	239	5.55556	99.5833	14.0588	0.0456825	1	0.455594	2	2	1	0.5	1
group_5195		hypothetical protein	2	1	34	239	5.55556	99.5833	14.0588	0.0456825	1	0.455594	2	2	1	0.5	1
group_5290		hypothetical protein	2	1	34	239	5.55556	99.5833	14.0588	0.0456825	1	0.455594	2	2	1	0.5	1
group_5306		hypothetical protein	2	1	34	239	5.55556	99.5833	14.0588	0.0456825	1	0.455594	2	2	1	0.5	1
tycC		Gramicidin S synthase 2	2	1	34	239	5.55556	99.5833	14.0588	0.0456825	1	0.455594	3	2	1	1	1
group_5418		hypothetical protein	2	1	34	239	5.55556	99.5833	14.0588	0.0456825	1	0.455594	2	2	1	0.5	1
group_5683		IS30 family transposase ISSau5	2	1	34	239	5.55556	99.5833	14.0588	0.0456825	1	0.455594	2	1	1	1	1
group_5684		IS30 family transposase ISSau5	2	1	34	239	5.55556	99.5833	14.0588	0.0456825	1	0.455594	2	1	1	1	1
group_5686		hypothetical protein	2	1	34	239	5.55556	99.5833	14.0588	0.0456825	1	0.455594	2	1	1	1	1
group_5687		hypothetical protein	2	1	34	239	5.55556	99.5833	14.0588	0.0456825	1	0.455594	2	1	1	1	1
group_705		hypothetical protein	2	1	34	239	5.55556	99.5833	14.0588	0.0456825	1	0.455594	2	1	1	1	1
yigZ		hypothetical protein	2	1	34	239	5.55556	99.5833	14.0588	0.0456825	1	0.455594	2	2	1	0.5	1
group_752	katA	Catalase	2	1	34	239	5.55556	99.5833	14.0588	0.0456825	1	0.455594	3	2	1	1	1
group_814	rbgA	Ribosome biogenesis GTPase A	2	1	34	239	5.55556	99.5833	14.0588	0.0456825	1	0.455594	2	2	1	0.5	1
group_274	uvrB_1	UvrABC system protein B	27	137	9	103	75	42.9167	2.25547	0.0460006	1	0.458041	11	7	6	0.548828	1
group_857	bin3	Putative transposon Tn552 DNA-invertase bin3	5	74	31	166	13.8889	69.1667	0.361813	0.0465589	1	0.462868	11	5	10	0.0117188	1
group_2784		hypothetical protein	10	112	26	128	27.7778	53.3333	0.43956	0.0466565	1	0.463107	10	4	9	0.0214844	0.753906
group_176		hypothetical protein	28	216	8	24	77.7778	10	0.388889	0.0471754	1	0.466784	6	2	6	0.03125	0.6875
group_523		hypothetical protein	28	216	8	24	77.7778	10	0.388889	0.0471754	1	0.466784	8	4	6	0.289062	1
group_4649		hypothetical protein	10	110	26	130	27.7778	54.1667	0.454545	0.0477846	1	0.47207	9	4	7	0.179688	1
group_1500	adhE	Aldehyde-alcohol dehydrogenase	16	65	20	175	44.4444	72.9167	2.15385	0.0481063	1	0.474503	11	10	4	0.0117188	0.548828
nikE		Nickel import system ATP-binding protein NikE	33	236	3	4	91.6667	1.66667	0.186441	0.0494149	1	0.476945	3	1	3	0.25	1
hsdR		Type-1 restriction enzyme R protein	33	236	3	4	91.6667	1.66667	0.186441	0.0494149	1	0.476945	5	2	3	1	1
sspA		Glutamyl endopeptidase	33	236	3	4	91.6667	1.66667	0.186441	0.0494149	1	0.476945	4	1	3	0.625	0.625
nikD		Nickel import system ATP-binding protein NikD	33	236	3	4	91.6667	1.66667	0.186441	0.0494149	1	0.476945	3	1	3	0.25	1
trmB		tRNA (guanine-N(7)-)-methyltransferase	33	236	3	4	91.6667	1.66667	0.186441	0.0494149	1	0.476945	4	1	3	0.625	0.625
pyrR		Bifunctional protein PyrR	33	236	3	4	91.6667	1.66667	0.186441	0.0494149	1	0.476945	4	2	3	0.625	1
metP_1		Methionine import system permease protein MetP	33	236	3	4	91.6667	1.66667	0.186441	0.0494149	1	0.476945	4	2	3	0.625	1
msrA2		Peptide methionine sulfoxide reductase MsrA 2	33	236	3	4	91.6667	1.66667	0.186441	0.0494149	1	0.476945	5	2	3	1	1
coaBC		Coenzyme A biosynthesis bifunctional protein CoaBC	33	236	3	4	91.6667	1.66667	0.186441	0.0494149	1	0.476945	2	1	2	0.5	1
rhaS		HTH-type transcriptional activator RhaS	33	236	3	4	91.6667	1.66667	0.186441	0.0494149	1	0.476945	5	3	3	1	1
comFA		ComF operon protein 1	33	236	3	4	91.6667	1.66667	0.186441	0.0494149	1	0.476945	3	2	2	1	1
group_1204	accD	Acetyl-coenzyme A carboxylase carboxyl transferase subunit beta	3	4	33	236	8.33333	98.3333	5.36364	0.0494149	1	0.476945	5	3	2	1	1
group_2598		hypothetical protein	3	4	33	236	8.33333	98.3333	5.36364	0.0494149	1	0.476945	5	2	3	1	1
group_2894	pflA	Pyruvate formate-lyase-activating enzyme	3	4	33	236	8.33333	98.3333	5.36364	0.0494149	1	0.476945	5	3	2	1	1
group_1986		hypothetical protein	23	192	13	48	63.8889	20	0.442308	0.0499453	1	0.480255	10	8	4	0.109375	0.753906
group_1407		hypothetical protein	30	224	6	16	83.3333	6.66667	0.357143	0.0499869	1	0.480255	8	4	5	0.726562	1
group_4955		hypothetical protein	6	16	30	224	16.6667	93.3333	2.8	0.0499869	1	0.480255	8	4	7	0.0703125	1

## Sheet: SAE
Gene	Non-unique Gene name	Annotation	Number_pos_present_in	Number_neg_present_in	Number_pos_not_present_in	Number_neg_not_present_in	Sensitivity	Specificity	Odds_ratio	Naive_p	Bonferroni_p	Benjamini_H_p	Max_Pairwise_comparisons	Max_supporting_pairs	Max_opposing_pairs	Best_pairwise_comp_p	Worst_pairwise_comp_p
mco		Multicopper oxidase mco	68	0	5	203	93.1507	100	inf	3.22143e-59	2.02725e-55	4.0545e-56	13	13	0	0.000244141	0.000244141
gltR_2		HTH-type transcriptional regulator GltR	66	0	7	203	90.411	100	inf	3.3664e-56	2.11847e-52	2.35386e-53	11	11	0	0.000976562	0.000976562
group_4028		hypothetical protein	66	0	7	203	90.411	100	inf	3.3664e-56	2.11847e-52	2.35386e-53	11	11	0	0.000976562	0.000976562
group_4874		hypothetical protein	66	0	7	203	90.411	100	inf	3.3664e-56	2.11847e-52	2.35386e-53	11	11	0	0.000976562	0.000976562
group_4876		hypothetical protein	66	0	7	203	90.411	100	inf	3.3664e-56	2.11847e-52	2.35386e-53	11	11	0	0.000976562	0.000976562
group_4026		hypothetical protein	65	0	8	203	89.0411	100	inf	8.87888e-55	5.58748e-51	5.07952e-52	11	11	0	0.000976562	0.000976562
group_4875		hypothetical protein	65	0	8	203	89.0411	100	inf	8.87888e-55	5.58748e-51	5.07952e-52	12	12	0	0.000488281	0.000488281
group_4866		hypothetical protein	63	0	10	203	86.3014	100	inf	4.45483e-52	2.80342e-48	2.15648e-49	12	12	0	0.000488281	0.000488281
group_3287		hypothetical protein	62	0	11	203	84.9315	100	inf	8.66667e-51	5.45393e-47	3.89567e-48	11	11	0	0.000976562	0.000976562
group_4029		hypothetical protein	58	0	15	203	79.4521	100	inf	5.81188e-46	3.65742e-42	1.74163e-43	11	11	0	0.000976562	0.000976562
group_2621		hypothetical protein	54	0	19	203	73.9726	100	inf	1.47684e-41	9.29376e-38	3.3192e-39	9	9	0	0.00390625	0.00390625
group_4030		hypothetical protein	54	0	19	203	73.9726	100	inf	1.47684e-41	9.29376e-38	3.3192e-39	11	11	0	0.000976562	0.000976562
group_702		hypothetical protein	53	0	20	203	72.6027	100	inf	1.64668e-40	1.03625e-36	3.34276e-38	9	9	0	0.00390625	0.00390625
group_2617		hypothetical protein	51	0	22	203	69.863	100	inf	1.79638e-38	1.13046e-34	3.42563e-36	10	10	0	0.00195312	0.00195312
group_2633		hypothetical protein	50	0	23	203	68.4932	100	inf	1.76513e-37	1.1108e-33	3.17371e-35	8	8	0	0.0078125	0.0078125
pnoA		Nitronate monooxygenase	39	0	34	203	53.4247	100	inf	1.6182e-27	1.01833e-23	1.81845e-25	8	8	0	0.0078125	0.0078125
group_112		hypothetical protein	34	0	39	203	46.5753	100	inf	1.86479e-23	1.17351e-19	1.72575e-21	6	6	0	0.03125	0.03125
group_2613	pnoA	Nitronate monooxygenase	29	0	44	203	39.726	100	inf	1.26302e-19	7.94817e-16	6.73574e-18	8	8	0	0.0078125	0.0078125
group_110		IS6 family transposase IS431R	16	0	57	203	21.9178	100	inf	1.51527e-10	9.53561e-07	6.35708e-09	7	7	0	0.015625	0.015625
group_2007		hypothetical protein	8	0	65	203	10.9589	100	inf	1.78311e-05	0.112211	0.000587494	6	6	0	0.03125	0.03125
group_3934		hypothetical protein	7	0	66	203	9.58904	100	inf	7.26754e-05	0.457346	0.00218826	6	6	0	0.03125	0.03125
group_2555		putative CtpA-like serine protease	6	0	67	203	8.21918	100	inf	0.000292871	1	0.00801321	2	2	0	0.5	0.5
group_3295		hypothetical protein	6	0	67	203	8.21918	100	inf	0.000292871	1	0.00801321	5	5	0	0.0625	0.0625
group_4024		hypothetical protein	6	0	67	203	8.21918	100	inf	0.000292871	1	0.00801321	5	5	0	0.0625	0.0625
group_111		IS6 family transposase IS431R	5	0	68	203	6.84932	100	inf	0.00116718	1	0.0277604	4	4	0	0.125	0.125
group_5101		hypothetical protein	5	0	68	203	6.84932	100	inf	0.00116718	1	0.0277604	3	3	0	0.25	0.25
group_5102		hypothetical protein	5	0	68	203	6.84932	100	inf	0.00116718	1	0.0277604	3	3	0	0.25	0.25
group_1157		hypothetical protein	4	0	69	203	5.47945	100	inf	0.00460105	1	0.0875694	3	3	0	0.25	0.25
group_1747	treP_1	PTS system trehalose-specific EIIBC component	4	0	69	203	5.47945	100	inf	0.00460105	1	0.0875694	4	4	0	0.125	0.125
group_3324		hypothetical protein	4	0	69	203	5.47945	100	inf	0.00460105	1	0.0875694	3	3	0	0.25	0.25
group_4083		hypothetical protein	4	0	69	203	5.47945	100	inf	0.00460105	1	0.0875694	3	3	0	0.25	0.25
dut_1		Deoxyuridine 5'-triphosphate nucleotidohydrolase	4	0	69	203	5.47945	100	inf	0.00460105	1	0.0875694	3	3	0	0.25	0.25
group_5768		hypothetical protein	4	0	69	203	5.47945	100	inf	0.00460105	1	0.0875694	1	1	0	1	1
group_5769		hypothetical protein	4	0	69	203	5.47945	100	inf	0.00460105	1	0.0875694	1	1	0	1	1
group_5770		hypothetical protein	4	0	69	203	5.47945	100	inf	0.00460105	1	0.0875694	1	1	0	1	1
group_865		hypothetical protein	4	0	69	203	5.47945	100	inf	0.00460105	1	0.0875694	4	4	0	0.125	0.125
group_893	pglF_2	UDP-N-acetyl-alpha-D-glucosamine C6 dehydratase	4	0	69	203	5.47945	100	inf	0.00460105	1	0.0875694	4	4	0	0.125	0.125
group_1253		hypothetical protein	3	0	70	203	4.10959	100	inf	0.0179441	1	0.214085	3	3	0	0.25	0.25
group_1645		hypothetical protein	3	0	70	203	4.10959	100	inf	0.0179441	1	0.214085	2	2	0	0.5	0.5
group_1932	ltaS	Lipoteichoic acid synthase	3	0	70	203	4.10959	100	inf	0.0179441	1	0.214085	3	3	0	0.25	0.25
group_2334		hypothetical protein	3	0	70	203	4.10959	100	inf	0.0179441	1	0.214085	2	2	0	0.5	0.5
group_2634		hypothetical protein	3	0	70	203	4.10959	100	inf	0.0179441	1	0.214085	3	3	0	0.25	0.25
group_4123		hypothetical protein	3	0	70	203	4.10959	100	inf	0.0179441	1	0.214085	3	3	0	0.25	0.25
group_5833		hypothetical protein	3	0	70	203	4.10959	100	inf	0.0179441	1	0.214085	2	2	0	0.5	0.5
group_2615		hypothetical protein	71	1	2	202	97.2603	99.5074	7171	1.55394e-62	9.77893e-59	4.88947e-59	13	13	0	0.000244141	0.000244141
group_4027		hypothetical protein	71	1	2	202	97.2603	99.5074	7171	1.55394e-62	9.77893e-59	4.88947e-59	13	13	0	0.000244141	0.000244141
group_4031		hypothetical protein	70	1	3	202	95.8904	99.5074	4713.33	1.04718e-60	6.58993e-57	2.19664e-57	12	12	0	0.000488281	0.000488281
group_3294		hypothetical protein	66	1	7	202	90.411	99.5074	1904.57	2.18143e-54	1.37277e-50	1.14398e-51	10	9	1	0.0214844	0.0214844
group_3269		hypothetical protein	59	1	14	202	80.8219	99.5074	851.286	2.24718e-45	1.41415e-41	6.42796e-43	11	11	1	0.000976562	0.0117188
group_4034		hypothetical protein	32	1	41	202	43.8356	99.5074	157.659	1.86231e-20	1.17195e-16	1.03713e-18	10	9	1	0.0214844	0.0214844
group_701		hypothetical protein	20	1	53	202	27.3973	99.5074	76.2264	5.42408e-12	3.41337e-08	2.35405e-10	9	9	1	0.00390625	0.0390625
group_663		hypothetical protein	18	1	55	202	24.6575	99.5074	66.1091	1.08908e-10	6.85358e-07	4.59972e-09	10	9	1	0.0214844	0.0214844
group_892	pglF_1	UDP-N-acetyl-alpha-D-glucosamine C6 dehydratase	14	1	59	202	19.1781	99.5074	47.9322	3.58734e-08	0.000225752	1.36819e-06	8	7	1	0.0703125	0.0703125
capD_2		UDP-glucose 4-epimerase	13	1	60	202	17.8082	99.5074	43.7667	1.46453e-07	0.00092163	5.45343e-06	7	6	1	0.125	0.125
group_2040	yxdL	ABC transporter ATP-binding protein YxdL	7	1	66	202	9.58904	99.5074	21.4242	0.000456585	1	0.0120295	6	5	1	0.21875	0.21875
group_1073		hypothetical protein	6	1	67	202	8.21918	99.5074	18.0896	0.00161405	1	0.0355146	5	4	1	0.375	0.375
group_2015		IS6 family transposase ISSau6	6	1	67	202	8.21918	99.5074	18.0896	0.00161405	1	0.0355146	4	4	1	0.125	0.625
group_735	gatC_1	PTS system galactitol-specific EIIC component	6	1	67	202	8.21918	99.5074	18.0896	0.00161405	1	0.0355146	3	2	1	1	1
group_2164	scn_3	Staphylococcal complement inhibitor	5	1	68	202	6.84932	99.5074	14.8529	0.00553871	1	0.0984607	5	4	1	0.375	0.375
group_482	gatD_1	Galactitol 1-phosphate 5-dehydrogenase	5	1	68	202	6.84932	99.5074	14.8529	0.00553871	1	0.0984607	2	1	1	1	1
group_5046		hypothetical protein	5	1	68	202	6.84932	99.5074	14.8529	0.00553871	1	0.0984607	5	4	1	0.375	0.375
group_1040	copB	Copper-exporting P-type ATPase B	4	1	69	202	5.47945	99.5074	11.7101	0.0183365	1	0.214085	4	3	1	0.625	0.625
group_2434	rsmC	Ribosomal RNA small subunit methyltransferase C	4	1	69	202	5.47945	99.5074	11.7101	0.0183365	1	0.214085	5	4	1	0.375	0.375
group_3447		hypothetical protein	4	1	69	202	5.47945	99.5074	11.7101	0.0183365	1	0.214085	4	3	1	0.625	0.625
group_4873		hypothetical protein	4	1	69	202	5.47945	99.5074	11.7101	0.0183365	1	0.214085	4	4	1	0.125	0.625
group_4885		hypothetical protein	4	1	69	202	5.47945	99.5074	11.7101	0.0183365	1	0.214085	4	4	1	0.125	0.625
group_5679		hypothetical protein	4	1	69	202	5.47945	99.5074	11.7101	0.0183365	1	0.214085	2	1	1	1	1
group_5681		hypothetical protein	4	1	69	202	5.47945	99.5074	11.7101	0.0183365	1	0.214085	2	1	1	1	1
blaR1		beta-lactam sensor/signal transducer BlaR1	64	2	9	201	87.6712	99.0148	714.667	4.11816e-50	2.59156e-46	1.61972e-47	13	12	1	0.00341797	0.00341797
group_4868		hypothetical protein	64	2	9	201	87.6712	99.0148	714.667	4.11816e-50	2.59156e-46	1.61972e-47	13	12	1	0.00341797	0.00341797
group_3285		hypothetical protein	63	2	10	201	86.3014	99.0148	633.15	8.42749e-49	5.30342e-45	3.11966e-46	12	11	1	0.00634766	0.00634766
group_1457		hypothetical protein	57	2	16	201	78.0822	99.0148	358.031	1.17226e-41	7.37703e-38	2.83732e-39	12	11	1	0.00634766	0.00634766
group_4878		hypothetical protein	44	2	29	201	60.274	99.0148	152.483	6.00919e-29	3.78158e-25	7.56316e-27	14	12	2	0.0129395	0.0129395
group_661		hypothetical protein	43	2	30	201	58.9041	99.0148	144.05	4.42753e-28	2.78625e-24	5.15972e-26	9	7	2	0.179688	0.179688
group_2013		IS6 family transposase ISSau6	32	2	41	201	43.8356	99.0148	78.439	2.64811e-19	1.66646e-15	1.38871e-17	7	6	1	0.125	0.125
group_234		hypothetical protein	23	2	50	201	31.5068	99.0148	46.23	5.37179e-13	3.38047e-09	2.34755e-11	11	10	2	0.0117188	0.0654297
group_272	irtA	hypothetical protein	15	2	58	201	20.5479	99.0148	25.9914	5.80816e-08	0.000365507	2.18867e-06	9	8	1	0.0390625	0.0390625
group_2004		hypothetical protein	11	2	62	201	15.0685	99.0148	17.8306	1.18123e-05	0.0743345	0.000400953	7	5	2	0.453125	0.453125
group_2005		IS6 family transposase ISSau6	9	2	64	201	12.3288	99.0148	14.1328	0.000146281	0.920545	0.00428161	7	5	2	0.453125	0.453125
group_3939		hypothetical protein	8	2	65	201	10.9589	99.0148	12.3692	0.000493743	1	0.0127341	7	5	2	0.453125	0.453125
group_92	fnbA	Fibronectin-binding protein A	6	2	67	201	8.21918	99.0148	9	0.00508643	1	0.0927793	7	5	2	0.453125	0.453125
group_1000	butA	Diacetyl reductase [(S)-acetoin forming]	5	2	68	201	6.84932	99.0148	7.38971	0.0153504	1	0.214085	5	4	2	0.375	1
group_1690	ptpA	Low molecular weight protein-tyrosine-phosphatase PtpA	5	2	68	201	6.84932	99.0148	7.38971	0.0153504	1	0.214085	5	4	2	0.375	1
group_2818	asnS	Asparagine--tRNA ligase	5	2	68	201	6.84932	99.0148	7.38971	0.0153504	1	0.214085	6	5	2	0.21875	0.6875
group_3424		IS30 family transposase IS1252	5	2	68	201	6.84932	99.0148	7.38971	0.0153504	1	0.214085	5	4	1	0.375	0.375
group_4084		hypothetical protein	5	2	68	201	6.84932	99.0148	7.38971	0.0153504	1	0.214085	4	3	1	0.625	0.625
group_5104		hypothetical protein	5	2	68	201	6.84932	99.0148	7.38971	0.0153504	1	0.214085	5	3	2	1	1
group_683		putative AAA domain-containing protein	5	2	68	201	6.84932	99.0148	7.38971	0.0153504	1	0.214085	7	5	2	0.453125	0.453125
group_1018		hypothetical protein	4	2	69	201	5.47945	99.0148	5.82609	0.0439322	1	0.391892	4	2	2	1	1
group_1938	rclA	putative pyridine nucleotide-disulfide oxidoreductase RclA	4	2	69	201	5.47945	99.0148	5.82609	0.0439322	1	0.391892	5	3	2	1	1
group_4174		hypothetical protein	4	2	69	201	5.47945	99.0148	5.82609	0.0439322	1	0.391892	2	1	1	1	1
group_5941		hypothetical protein	4	2	69	201	5.47945	99.0148	5.82609	0.0439322	1	0.391892	3	1	2	1	1
group_619		putative protein	4	2	69	201	5.47945	99.0148	5.82609	0.0439322	1	0.391892	4	4	1	0.125	0.625
phoA		hypothetical protein	4	2	69	201	5.47945	99.0148	5.82609	0.0439322	1	0.391892	4	3	2	0.625	1
group_909		putative lipoprotein	4	2	69	201	5.47945	99.0148	5.82609	0.0439322	1	0.391892	5	3	2	1	1
group_4022		hypothetical protein	58	3	15	200	79.4521	98.5222	257.778	1.69364e-41	1.06581e-37	3.67519e-39	12	9	3	0.145996	0.145996
group_4021		hypothetical protein	44	3	29	200	60.274	98.5222	101.149	8.25415e-28	5.19434e-24	9.44425e-26	15	12	3	0.0351562	0.0351562
group_4020		hypothetical protein	33	3	40	200	45.2055	98.5222	55	4.78764e-19	3.01286e-15	2.42973e-17	11	8	3	0.226562	0.226562
group_1456		hypothetical protein	8	3	65	200	10.9589	98.5222	8.20513	0.00142031	1	0.0334757	7	5	2	0.453125	0.453125
group_5100		hypothetical protein	7	3	66	200	9.58904	98.5222	7.07071	0.00422808	1	0.0863874	5	4	2	0.375	1
group_471		hypothetical protein	6	3	67	200	8.21918	98.5222	5.97015	0.0120312	1	0.194134	6	4	2	0.6875	0.6875
group_652	deoC2	Deoxyribose-phosphate aldolase 2	6	3	67	200	8.21918	98.5222	5.97015	0.0120312	1	0.194134	8	6	2	0.289062	0.289062
group_1336		putative epimerase/dehydratase	5	3	68	200	6.84932	98.5222	4.90196	0.0324569	1	0.344438	6	4	3	0.6875	1
group_152		hypothetical protein	5	3	68	200	6.84932	98.5222	4.90196	0.0324569	1	0.344438	5	3	2	1	1
group_2563	lukEv	Leucotoxin LukEv	5	3	68	200	6.84932	98.5222	4.90196	0.0324569	1	0.344438	5	3	2	1	1
group_340		putative lipoprotein	5	3	68	200	6.84932	98.5222	4.90196	0.0324569	1	0.344438	6	5	3	0.21875	1
group_5105		hypothetical protein	5	3	68	200	6.84932	98.5222	4.90196	0.0324569	1	0.344438	6	3	3	1	1
group_780	nisP	hypothetical protein	5	3	68	200	6.84932	98.5222	4.90196	0.0324569	1	0.344438	7	4	3	1	1
group_3933		hypothetical protein	56	4	17	199	76.7123	98.0296	163.882	3.65253e-38	2.29853e-34	6.7604e-36	12	9	3	0.145996	0.145996
group_808	phoB	Alkaline phosphatase 3	9	4	64	199	12.3288	98.0296	6.99609	0.001169	1	0.0277604	10	7	4	0.34375	0.753906
group_1185	ykoE	Putative HMP/thiamine permease protein YkoE	8	4	65	199	10.9589	98.0296	6.12308	0.00334337	1	0.0694384	8	5	3	0.726562	0.726562
group_4793		hypothetical protein	7	4	66	199	9.58904	98.0296	5.27652	0.00914169	1	0.15382	9	5	4	1	1
group_1245		hypothetical protein	6	4	67	199	8.21918	98.0296	4.45522	0.0237358	1	0.268168	6	3	3	1	1
macB		putative ABC transporter ATP-binding protein	65	5	8	198	89.0411	97.5369	321.75	8.86788e-48	5.58056e-44	2.79028e-45	13	11	2	0.0224609	0.0224609
group_3261		hypothetical protein	65	5	8	198	89.0411	97.5369	321.75	8.86788e-48	5.58056e-44	2.79028e-45	13	11	2	0.0224609	0.0224609
group_3986		hypothetical protein	65	5	8	198	89.0411	97.5369	321.75	8.86788e-48	5.58056e-44	2.79028e-45	13	11	2	0.0224609	0.0224609
group_231		hypothetical protein	11	5	62	198	15.0685	97.5369	7.02581	0.000319537	1	0.00859335	7	3	5	0.453125	1
group_1917	arsB	Arsenical pump membrane protein	8	5	65	198	10.9589	97.5369	4.87385	0.00682236	1	0.119591	9	7	2	0.179688	0.179688
group_899	lpl2_1	putative lipoprotein	7	5	66	198	9.58904	97.5369	4.2	0.0172593	1	0.214085	10	6	5	0.753906	1
group_1074		hypothetical protein	22	6	51	197	30.137	97.0443	14.1634	1.40663e-09	8.8519e-06	5.86218e-08	10	7	5	0.34375	1
group_2663		hypothetical protein	16	6	57	197	21.9178	97.0443	9.21637	2.79656e-06	0.0175987	9.94279e-05	11	8	3	0.226562	0.226562
group_690	wbjC	UDP-2-acetamido-2,6-beta-L-arabino-hexul-4-ose reductase	15	6	58	197	20.5479	97.0443	8.49138	9.01994e-06	0.0567625	0.000308492	10	8	4	0.109375	0.753906
group_2606		hypothetical protein	9	6	64	197	12.3288	97.0443	4.61719	0.00503002	1	0.0927793	8	4	4	1	1
group_430		IS200/IS605 family transposase ISSep3	8	6	65	197	10.9589	97.0443	4.04103	0.0124972	1	0.200625	8	5	4	0.726562	1
group_4086		hypothetical protein	7	6	66	197	9.58904	97.0443	3.48232	0.0460262	1	0.391892	7	5	2	0.453125	0.453125
group_1434		hypothetical protein	13	7	60	196	17.8082	96.5517	6.06667	0.00019218	1	0.00539907	7	4	5	0.453125	1
group_3921		hypothetical protein	13	7	60	196	17.8082	96.5517	6.06667	0.00019218	1	0.00539907	7	4	5	0.453125	1
group_4635		hypothetical protein	13	7	60	196	17.8082	96.5517	6.06667	0.00019218	1	0.00539907	7	4	5	0.453125	1
group_956		hypothetical protein	64	8	9	195	87.6712	96.0591	173.333	1.76866e-43	1.11301e-39	4.45206e-41	12	12	2	0.000488281	0.0385742
group_3923		hypothetical protein	14	8	59	195	19.1781	96.0591	5.7839	0.000144186	0.907365	0.00425993	9	5	6	0.507812	1
group_588		hypothetical protein	14	8	59	195	19.1781	96.0591	5.7839	0.000144186	0.907365	0.00425993	9	5	6	0.507812	1
group_4748		hypothetical protein	59	9	14	194	80.8219	95.5665	90.8413	1.08028e-36	6.79818e-33	1.88838e-34	12	11	2	0.00634766	0.0385742
garB		Glutathione amide reductase	58	9	15	194	79.4521	95.5665	83.3481	1.30724e-35	8.22645e-32	1.91313e-33	11	10	2	0.0117188	0.0654297
group_2605		hypothetical protein	58	9	15	194	79.4521	95.5665	83.3481	1.30724e-35	8.22645e-32	1.91313e-33	11	10	2	0.0117188	0.0654297
merA		Mercuric reductase	58	9	15	194	79.4521	95.5665	83.3481	1.30724e-35	8.22645e-32	1.91313e-33	11	10	2	0.0117188	0.0654297
group_3987		hypothetical protein	58	9	15	194	79.4521	95.5665	83.3481	1.30724e-35	8.22645e-32	1.91313e-33	11	10	2	0.0117188	0.0654297
merR1		Mercuric resistance operon regulatory protein	58	9	15	194	79.4521	95.5665	83.3481	1.30724e-35	8.22645e-32	1.91313e-33	11	10	2	0.0117188	0.0654297
merB		Alkylmercury lyase	56	9	17	194	76.7123	95.5665	71.0065	1.59537e-33	1.00397e-29	2.18254e-31	10	9	3	0.0214844	0.34375
group_3977		hypothetical protein	14	9	59	194	19.1781	95.5665	5.11488	0.00028968	1	0.00801321	9	5	6	0.507812	1
group_2268	sirC	Precorrin-2 dehydrogenase	10	10	63	193	13.6986	95.0739	3.06349	0.018449	1	0.214999	11	6	5	1	1
group_1819	metQ_1	Methionine-binding lipoprotein MetQ	19	11	54	192	26.0274	94.5813	6.14141	6.92836e-06	0.0436002	0.000238252	12	9	5	0.145996	0.774414
group_1059	cycA_2	D-serine/D-alanine/glycine transporter	16	11	57	192	21.9178	94.5813	4.89952	0.000149775	0.942537	0.0043636	11	7	6	0.548828	1
group_4739		hypothetical protein	11	11	62	192	15.0685	94.5813	3.09677	0.0202315	1	0.23233	9	5	6	0.507812	1
group_4732		hypothetical protein	0	11	73	192	0	94.5813	0	0.0407915	1	0.391892	4	0	4	0.125	0.125
group_5113		hypothetical protein	0	11	73	192	0	94.5813	0	0.0407915	1	0.391892	2	0	2	0.5	0.5
group_788		hypothetical protein	0	11	73	192	0	94.5813	0	0.0407915	1	0.391892	7	0	7	0.015625	0.015625
group_3118	phnD2	putative ABC transporter phosphonate/phosphite binding protein PhnD2	13	12	60	191	17.8082	94.0887	3.44861	0.00413695	1	0.0850779	11	7	5	0.548828	1
group_3937		hypothetical protein	11	12	62	191	15.0685	94.0887	2.82392	0.024116	1	0.271975	8	6	4	0.289062	1
group_155		hypothetical protein	0	12	73	191	0	94.0887	0	0.0401905	1	0.391892	3	0	3	0.25	0.25
group_4710		hypothetical protein	0	12	73	191	0	94.0887	0	0.0401905	1	0.391892	3	0	3	0.25	0.25
fabI_2		Enoyl-[acyl-carrier-protein] reductase [NADPH] FabI	0	12	73	191	0	94.0887	0	0.0401905	1	0.391892	3	0	3	0.25	0.25
group_4808		hypothetical protein	0	12	73	191	0	94.0887	0	0.0401905	1	0.391892	3	0	3	0.25	0.25
group_4827		hypothetical protein	0	12	73	191	0	94.0887	0	0.0401905	1	0.391892	2	0	2	0.5	0.5
group_5112		hypothetical protein	0	12	73	191	0	94.0887	0	0.0401905	1	0.391892	3	0	3	0.25	0.25
group_528	hin	DNA-invertase hin	0	12	73	191	0	94.0887	0	0.0401905	1	0.391892	5	0	5	0.0625	0.0625
group_4955		hypothetical protein	10	12	63	191	13.6986	94.0887	2.52646	0.0443898	1	0.391892	9	5	5	1	1
group_1165		hypothetical protein	0	13	73	190	0	93.5961	0	0.0234127	1	0.265471	4	0	4	0.125	0.125
group_1370	bglK	Beta-glucoside kinase	0	13	73	190	0	93.5961	0	0.0234127	1	0.265471	7	0	7	0.015625	0.015625
group_1998	lexA_2	LexA repressor	0	13	73	190	0	93.5961	0	0.0234127	1	0.265471	4	0	4	0.125	0.125
group_2592		hypothetical protein	0	13	73	190	0	93.5961	0	0.0234127	1	0.265471	2	0	2	0.5	0.5
group_3277		hypothetical protein	0	13	73	190	0	93.5961	0	0.0234127	1	0.265471	5	0	5	0.0625	0.0625
group_4776		hypothetical protein	0	13	73	190	0	93.5961	0	0.0234127	1	0.265471	4	0	4	0.125	0.125
group_970	lip2	Lipase 2	0	13	73	190	0	93.5961	0	0.0234127	1	0.265471	7	0	7	0.015625	0.015625
repN_2		Replication initiation protein	14	14	59	189	19.1781	93.1034	3.20339	0.00559715	1	0.0992194	11	8	5	0.226562	1
group_5150		hypothetical protein	13	14	60	189	17.8082	93.1034	2.925	0.0109276	1	0.181444	8	4	6	0.289062	1
group_3274		hypothetical protein	0	14	73	189	0	93.1034	0	0.0244826	1	0.273172	5	0	5	0.0625	0.0625
group_4738		hypothetical protein	0	14	73	189	0	93.1034	0	0.0244826	1	0.273172	4	0	4	0.125	0.125
group_4779		hypothetical protein	0	14	73	189	0	93.1034	0	0.0244826	1	0.273172	5	0	5	0.0625	0.0625
group_4823		hypothetical protein	0	14	73	189	0	93.1034	0	0.0244826	1	0.273172	4	0	4	0.125	0.125
group_4824		hypothetical protein	0	14	73	189	0	93.1034	0	0.0244826	1	0.273172	4	0	4	0.125	0.125
group_4825		hypothetical protein	0	14	73	189	0	93.1034	0	0.0244826	1	0.273172	4	0	4	0.125	0.125
group_131	essG_4	Type VII secretion system protein EsaG	22	15	51	188	30.137	92.6108	5.40654	4.77512e-06	0.0300498	0.000166021	10	7	5	0.34375	1
group_1137		hypothetical protein	0	15	73	188	0	92.6108	0	0.013676	1	0.214085	5	0	5	0.0625	0.0625
group_1982		hypothetical protein	0	15	73	188	0	92.6108	0	0.013676	1	0.214085	3	0	3	0.25	0.25
group_202	map_2	Protein map	0	15	73	188	0	92.6108	0	0.013676	1	0.214085	6	0	6	0.03125	0.03125
group_4775		hypothetical protein	0	15	73	188	0	92.6108	0	0.013676	1	0.214085	6	0	6	0.03125	0.03125
group_857	bin3	Putative transposon Tn552 DNA-invertase bin3	63	16	10	187	86.3014	92.1182	73.6312	4.38115e-36	2.75706e-32	7.4515e-34	13	12	4	0.00341797	0.266846
group_106		IS6 family transposase IS257R1	0	16	73	187	0	92.1182	0	0.00815835	1	0.137642	3	0	3	0.25	0.25
group_1200		hypothetical protein	0	16	73	187	0	92.1182	0	0.00815835	1	0.137642	6	0	6	0.03125	0.03125
group_1651		hypothetical protein	0	16	73	187	0	92.1182	0	0.00815835	1	0.137642	6	0	6	0.03125	0.03125
group_381		hypothetical protein	0	16	73	187	0	92.1182	0	0.00815835	1	0.137642	5	0	5	0.0625	0.0625
group_4002		hypothetical protein	0	16	73	187	0	92.1182	0	0.00815835	1	0.137642	4	0	4	0.125	0.125
group_4789		hypothetical protein	0	16	73	187	0	92.1182	0	0.00815835	1	0.137642	4	0	4	0.125	0.125
group_4790		hypothetical protein	0	16	73	187	0	92.1182	0	0.00815835	1	0.137642	4	0	4	0.125	0.125
group_337		putative lipoprotein	14	16	59	187	19.1781	92.1182	2.77331	0.0141864	1	0.214085	10	5	6	0.753906	1
group_1450		hypothetical protein	1	16	72	187	1.36986	92.1182	0.162326	0.0492278	1	0.391892	5	1	5	0.0625	0.375
group_283	sasG	Surface protein G	24	17	49	186	32.8767	91.6256	5.35894	3.19447e-06	0.0201028	0.000112937	12	9	6	0.145996	1
group_37	ebh	Extracellular matrix-binding protein ebh	16	17	57	186	21.9178	91.6256	3.07121	0.00520443	1	0.0946575	12	8	6	0.387695	1
group_2579		hypothetical protein	0	17	73	186	0	91.6256	0	0.00815364	1	0.137642	4	0	4	0.125	0.125
group_4012		hypothetical protein	0	17	73	186	0	91.6256	0	0.00815364	1	0.137642	3	0	3	0.25	0.25
group_4828		hypothetical protein	0	17	73	186	0	91.6256	0	0.00815364	1	0.137642	3	0	3	0.25	0.25
group_4829		hypothetical protein	0	17	73	186	0	91.6256	0	0.00815364	1	0.137642	3	0	3	0.25	0.25
group_3233		hypothetical protein	1	17	72	186	1.36986	91.6256	0.151961	0.0495087	1	0.391892	7	1	6	0.125	0.125
group_3963		hypothetical protein	1	17	72	186	1.36986	91.6256	0.151961	0.0495087	1	0.391892	7	1	6	0.125	0.125
group_1610		hypothetical protein	0	18	73	185	0	91.133	0	0.00464773	1	0.0875694	5	0	5	0.0625	0.0625
group_3980		hypothetical protein	0	18	73	185	0	91.133	0	0.00464773	1	0.0875694	5	0	5	0.0625	0.0625
group_4013		hypothetical protein	0	18	73	185	0	91.133	0	0.00464773	1	0.0875694	4	0	4	0.125	0.125
group_4788		hypothetical protein	0	18	73	185	0	91.133	0	0.00464773	1	0.0875694	4	0	4	0.125	0.125
group_1606		hypothetical protein	65	20	8	183	89.0411	90.1478	74.3438	5.61396e-36	3.53287e-32	9.29702e-34	14	11	5	0.057373	0.42395
group_585		hypothetical protein	0	20	73	183	0	90.1478	0	0.00269959	1	0.0572004	9	0	9	0.00390625	0.00390625
group_2607		hypothetical protein	0	21	73	182	0	89.6552	0	0.00157664	1	0.035435	4	0	4	0.125	0.125
group_3278		hypothetical protein	0	21	73	182	0	89.6552	0	0.00157664	1	0.035435	5	0	5	0.0625	0.0625
group_3999		hypothetical protein	0	21	73	182	0	89.6552	0	0.00157664	1	0.035435	5	0	5	0.0625	0.0625
group_4780		hypothetical protein	0	21	73	182	0	89.6552	0	0.00157664	1	0.035435	5	0	5	0.0625	0.0625
group_4781		hypothetical protein	0	21	73	182	0	89.6552	0	0.00157664	1	0.035435	5	0	5	0.0625	0.0625
group_4782		hypothetical protein	0	21	73	182	0	89.6552	0	0.00157664	1	0.035435	5	0	5	0.0625	0.0625
group_4783		hypothetical protein	0	21	73	182	0	89.6552	0	0.00157664	1	0.035435	5	0	5	0.0625	0.0625
group_4784		hypothetical protein	0	21	73	182	0	89.6552	0	0.00157664	1	0.035435	5	0	5	0.0625	0.0625
group_4785		hypothetical protein	0	21	73	182	0	89.6552	0	0.00157664	1	0.035435	5	0	5	0.0625	0.0625
group_4786		hypothetical protein	0	21	73	182	0	89.6552	0	0.00157664	1	0.035435	5	0	5	0.0625	0.0625
group_4787		hypothetical protein	0	21	73	182	0	89.6552	0	0.00157664	1	0.035435	5	0	5	0.0625	0.0625
sasG_2		Putative surface protein	1	21	72	182	1.36986	89.6552	0.12037	0.0115839	1	0.190332	7	1	6	0.125	0.125
group_3979		hypothetical protein	1	21	72	182	1.36986	89.6552	0.12037	0.0115839	1	0.190332	8	1	7	0.0703125	0.0703125
group_3998		hypothetical protein	0	22	73	181	0	89.1626	0	0.00160265	1	0.0355146	6	0	6	0.03125	0.03125
group_3413		hypothetical protein	18	22	55	181	24.6575	89.1626	2.69256	0.00626739	1	0.110788	13	9	6	0.266846	1
group_1160		hypothetical protein	0	23	73	180	0	88.67	0	0.000890074	1	0.0217102	6	0	6	0.03125	0.03125
group_4014		hypothetical protein	0	23	73	180	0	88.67	0	0.000890074	1	0.0217102	7	0	7	0.015625	0.015625
group_490		putative protein	0	23	73	180	0	88.67	0	0.000890074	1	0.0217102	7	0	7	0.015625	0.015625
group_4826		hypothetical protein	1	23	72	180	1.36986	88.67	0.108696	0.00693195	1	0.121174	6	1	5	0.21875	0.21875
tet(K)		tetracycline efflux MFS transporter Tet(K)	17	23	56	180	23.2877	88.67	2.37578	0.0190614	1	0.220098	12	9	5	0.145996	0.774414
group_3279		hypothetical protein	0	24	73	179	0	88.1773	0	0.000533554	1	0.0134306	7	0	7	0.015625	0.015625
group_3318		hypothetical protein	0	24	73	179	0	88.1773	0	0.000533554	1	0.0134306	7	0	7	0.015625	0.015625
group_4000		hypothetical protein	0	24	73	179	0	88.1773	0	0.000533554	1	0.0134306	7	0	7	0.015625	0.015625
group_4001		hypothetical protein	0	24	73	179	0	88.1773	0	0.000533554	1	0.0134306	7	0	7	0.015625	0.015625
group_4777		hypothetical protein	0	24	73	179	0	88.1773	0	0.000533554	1	0.0134306	5	0	5	0.0625	0.0625
group_1999	lexA_2	LexA repressor	1	26	72	177	1.36986	87.1921	0.0945513	0.00253761	1	0.0541328	8	1	7	0.0703125	0.0703125
group_444		hypothetical protein	0	27	73	176	0	86.6995	0	0.000302118	1	0.00819495	5	0	5	0.0625	0.0625
group_102		hypothetical protein	0	31	73	172	0	84.7291	0	5.18499e-05	0.326292	0.00157629	3	0	3	0.25	0.25
group_104		IS6 family transposase IS257R1	0	31	73	172	0	84.7291	0	5.18499e-05	0.326292	0.00157629	2	0	2	0.5	0.5
group_313		hypothetical protein	1	31	72	172	1.36986	84.7291	0.0770609	0.000519923	1	0.0133546	9	1	8	0.0390625	0.0390625
group_2260		hypothetical protein	1	33	72	170	1.36986	83.7438	0.0715488	0.000295156	1	0.00804077	9	1	9	0.00390625	0.0390625
group_341	hsdM	Type I restriction enzyme EcoKI M protein	5	33	68	170	6.84932	83.7438	0.378788	0.0485823	1	0.391892	12	5	9	0.145996	0.774414
group_1013		hypothetical protein	0	35	73	168	0	82.7586	0	1.59947e-05	0.100654	0.000532563	8	0	8	0.0078125	0.0078125
group_1607		hypothetical protein	0	38	73	165	0	81.2808	0	4.71172e-06	0.0296508	0.000164727	9	0	9	0.00390625	0.00390625
group_1611		hypothetical protein	0	38	73	165	0	81.2808	0	4.71172e-06	0.0296508	0.000164727	9	0	9	0.00390625	0.00390625
uvrB_2		UvrABC system protein B	57	39	16	164	78.0822	80.7882	14.9808	3.90455e-19	2.45714e-15	2.01405e-17	12	7	7	0.774414	0.774414
group_2304	ssl4_1	Staphylococcal superantigen-like 4	1	40	72	163	1.36986	80.2956	0.0565972	3.06914e-05	0.193141	0.000969417	10	1	9	0.0214844	0.0214844
group_31		IS1182 family transposase ISSau3	24	40	49	163	32.8767	80.2956	1.99592	0.0346555	1	0.365305	14	10	7	0.179565	1
group_107		IS6 family transposase IS431R	0	41	73	162	0	79.803	0	1.39003e-06	0.00874745	4.99854e-05	4	0	4	0.125	0.125
group_316		hypothetical protein	5	41	68	162	6.84932	79.803	0.290531	0.00956406	1	0.160498	12	5	8	0.387695	0.774414
group_1550	glpE	Thiosulfate sulfurtransferase GlpE	5	44	68	159	6.84932	78.3251	0.265709	0.00392019	1	0.0808844	11	5	8	0.226562	1
group_5047		hypothetical protein	55	45	18	158	75.3425	77.8325	10.7284	1.50561e-15	9.47482e-12	7.07076e-14	13	10	7	0.0922852	1
entD		Enterotoxin type D	0	45	73	158	0	77.8325	0	3.92827e-07	0.00247206	1.43724e-05	8	0	8	0.0078125	0.0078125
group_4281		hypothetical protein	0	45	73	158	0	77.8325	0	3.92827e-07	0.00247206	1.43724e-05	8	0	8	0.0078125	0.0078125
group_229		hypothetical protein	61	48	12	155	83.5616	76.3547	16.4149	1.98602e-19	1.2498e-15	1.05026e-17	13	12	5	0.00341797	0.581055
group_837	hdfR_1	HTH-type transcriptional regulator HdfR	2	48	71	155	2.73973	76.3547	0.0909624	1.33783e-05	0.0841898	0.000450213	12	2	11	0.00634766	0.0385742
group_546	qorB	Quinone oxidoreductase 2	7	48	66	155	9.58904	76.3547	0.342487	0.0100304	1	0.167431	12	3	10	0.0385742	0.145996
group_1168		hypothetical protein	0	51	73	152	0	74.8768	0	2.93469e-08	0.00018468	1.13301e-06	8	0	8	0.0078125	0.0078125
group_1500	adhE	Aldehyde-alcohol dehydrogenase	29	52	44	151	39.726	74.3842	1.9139	0.0255493	1	0.284066	12	9	6	0.145996	1
group_4285		hypothetical protein	0	53	73	150	0	73.8916	0	1.45472e-08	9.15453e-05	5.65094e-07	8	0	8	0.0078125	0.0078125
group_4286		hypothetical protein	0	53	73	150	0	73.8916	0	1.45472e-08	9.15453e-05	5.65094e-07	8	0	8	0.0078125	0.0078125
group_4287		hypothetical protein	0	53	73	150	0	73.8916	0	1.45472e-08	9.15453e-05	5.65094e-07	8	0	8	0.0078125	0.0078125
group_4822		hypothetical protein	0	53	73	150	0	73.8916	0	1.45472e-08	9.15453e-05	5.65094e-07	9	0	9	0.00390625	0.00390625
group_2775		hypothetical protein	0	54	73	149	0	73.399	0	8.15653e-09	5.13291e-05	3.24867e-07	8	0	8	0.0078125	0.0078125
entG		Enterotoxin type G	0	54	73	149	0	73.399	0	8.15653e-09	5.13291e-05	3.24867e-07	8	0	8	0.0078125	0.0078125
group_3239		hypothetical protein	0	54	73	149	0	73.399	0	8.15653e-09	5.13291e-05	3.24867e-07	10	0	10	0.00195312	0.00195312
entA_2		Enterotoxin type A	0	54	73	149	0	73.399	0	8.15653e-09	5.13291e-05	3.24867e-07	8	0	8	0.0078125	0.0078125
group_862		hypothetical protein	0	54	73	149	0	73.399	0	8.15653e-09	5.13291e-05	3.24867e-07	9	0	9	0.00390625	0.00390625
group_4280		hypothetical protein	65	55	8	148	89.0411	72.9064	21.8636	9.69824e-21	6.1031e-17	5.54828e-19	13	12	4	0.00341797	0.266846
group_5744		hypothetical protein	63	55	10	148	86.3014	72.9064	16.9527	4.26512e-19	2.68404e-15	2.18215e-17	13	11	6	0.0224609	1
group_665		hypothetical protein	1	56	72	147	1.36986	72.4138	0.0364583	1.22437e-07	0.000770495	4.58628e-06	11	1	10	0.0117188	0.0117188
group_1609		hypothetical protein	64	57	9	146	87.6712	71.9212	18.2144	3.257e-19	2.04963e-15	1.69391e-17	13	11	6	0.0224609	1
group_3249		hypothetical protein	1	58	72	145	1.36986	71.4286	0.0347222	3.44152e-08	0.000216575	1.32058e-06	4	1	3	0.625	0.625
hin		DNA-invertase hin	65	61	8	142	89.0411	69.9507	18.9139	5.59592e-19	3.52151e-15	2.81721e-17	13	12	4	0.00341797	0.266846
group_618		putative protein	61	66	12	137	83.5616	67.4877	10.5518	3.76139e-14	2.36704e-10	1.70291e-12	11	7	6	0.548828	1
msr(A)		ABC-F type ribosomal protection protein Msr(A)	0	66	73	137	0	67.4877	0	1.02265e-10	6.43556e-07	4.34835e-09	8	0	8	0.0078125	0.0078125
group_1437	msr(A)	ABC-F type ribosomal protection protein Msr(A)	0	66	73	137	0	67.4877	0	1.02265e-10	6.43556e-07	4.34835e-09	3	0	3	0.25	0.25
group_775	mrpA	Na(+)/H(+) antiporter subunit A	64	71	9	132	87.6712	65.0246	13.2207	1.52699e-15	9.60937e-12	7.11805e-14	12	9	5	0.145996	0.774414
group_845	yofA	HTH-type transcriptional regulator YofA	10	72	63	131	13.6986	64.532	0.288801	0.000331805	1	0.00888532	11	6	8	0.226562	1
group_551	bacF	Transaminase BacF	16	74	57	129	21.9178	63.5468	0.489331	0.0286	1	0.314101	14	6	10	0.179565	0.790527
group_1566		hypothetical protein	7	75	66	128	9.58904	63.0542	0.18101	5.07176e-06	0.0319166	0.000175366	10	6	9	0.0214844	0.753906
group_227		hypothetical protein	0	78	73	125	0	61.5764	0	3.79048e-13	2.38535e-09	1.66808e-11	6	0	6	0.03125	0.03125
group_390		hypothetical protein	0	80	73	123	0	60.5911	0	1.61812e-13	1.01829e-09	7.22188e-12	1	0	1	1	1
group_3240		hypothetical protein	0	89	73	114	0	56.1576	0	1.84342e-15	1.16006e-11	8.52986e-14	2	0	2	0.5	0.5
group_2104	rhaR_2	HTH-type transcriptional activator RhaR	11	94	62	109	15.0685	53.6946	0.205731	1.27368e-06	0.00801524	4.60646e-05	12	7	7	0.774414	0.774414
uppP_2		Undecaprenyl-diphosphatase	0	108	73	95	0	46.798	0	6.15429e-20	3.87289e-16	3.31016e-18	7	0	7	0.015625	0.015625
group_527	hin	DNA-invertase hin	0	109	73	94	0	46.3054	0	4.20717e-20	2.64757e-16	2.28239e-18	8	0	8	0.0078125	0.0078125
rhaR_2		HTH-type transcriptional activator RhaR	59	109	14	94	80.8219	46.3054	3.63434	4.18115e-05	0.26312	0.0012898	12	7	8	0.387695	0.774414
group_2590		hypothetical protein	0	111	73	92	0	45.3202	0	1.26133e-20	7.93753e-17	7.15093e-19	9	0	9	0.00390625	0.00390625
group_2002		IS3 family transposase ISSau4	0	113	73	90	0	44.335	0	3.70847e-21	2.33374e-17	2.14105e-19	6	0	6	0.03125	0.03125
group_3932		hypothetical protein	2	113	71	90	2.73973	44.335	0.0224355	4.99793e-18	3.14519e-14	2.44006e-16	11	2	9	0.0654297	0.0654297
bcrB		Bacitracin transport permease protein BcrB	0	114	73	89	0	43.8424	0	2.95112e-21	1.85714e-17	1.71957e-19	8	0	8	0.0078125	0.0078125
group_232		hypothetical protein	2	114	71	89	2.73973	43.8424	0.0219916	3.9949e-18	2.51399e-14	1.97952e-16	10	2	8	0.109375	0.109375
satA		Streptothricin acetyltransferase A	0	115	73	88	0	43.3498	0	1.0728e-21	6.75113e-18	6.30947e-20	9	0	9	0.00390625	0.00390625
bcrA_4		Bacitracin transport ATP-binding protein BcrA	0	115	73	88	0	43.3498	0	1.0728e-21	6.75113e-18	6.30947e-20	8	0	8	0.0078125	0.0078125
group_3931		hypothetical protein	0	116	73	87	0	42.8571	0	7.78301e-22	4.89785e-18	4.66462e-20	8	0	8	0.0078125	0.0078125
group_3945		hypothetical protein	0	116	73	87	0	42.8571	0	7.78301e-22	4.89785e-18	4.66462e-20	7	0	7	0.015625	0.015625
graR_3		Response regulator protein GraR	0	116	73	87	0	42.8571	0	7.78301e-22	4.89785e-18	4.66462e-20	8	0	8	0.0078125	0.0078125
group_4661		hypothetical protein	0	116	73	87	0	42.8571	0	7.78301e-22	4.89785e-18	4.66462e-20	5	0	5	0.0625	0.0625
group_4670		hypothetical protein	0	116	73	87	0	42.8571	0	7.78301e-22	4.89785e-18	4.66462e-20	4	0	4	0.125	0.125
graS_3		Sensor histidine kinase GraS	1	116	72	87	1.36986	42.8571	0.0104167	3.95129e-20	2.48655e-16	2.16221e-18	9	0	9	0.00390625	0.00390625
argR_3		Arginine repressor	0	117	73	86	0	42.3645	0	3.06202e-22	1.92693e-18	1.92693e-20	6	0	6	0.03125	0.03125
arcR_2		HTH-type transcriptional regulator ArcR	0	117	73	86	0	42.3645	0	3.06202e-22	1.92693e-18	1.92693e-20	5	0	5	0.0625	0.0625
group_3950		hypothetical protein	0	117	73	86	0	42.3645	0	3.06202e-22	1.92693e-18	1.92693e-20	8	0	8	0.0078125	0.0078125
group_4667		hypothetical protein	0	117	73	86	0	42.3645	0	3.06202e-22	1.92693e-18	1.92693e-20	6	0	6	0.03125	0.03125
group_4664		hypothetical protein	0	118	73	85	0	41.8719	0	2.02517e-22	1.27444e-18	1.32754e-20	7	0	7	0.015625	0.015625
group_4665		hypothetical protein	0	118	73	85	0	41.8719	0	2.02517e-22	1.27444e-18	1.32754e-20	7	0	7	0.015625	0.015625
group_4668		hypothetical protein	0	118	73	85	0	41.8719	0	2.02517e-22	1.27444e-18	1.32754e-20	6	0	6	0.03125	0.03125
group_4669		hypothetical protein	0	118	73	85	0	41.8719	0	2.02517e-22	1.27444e-18	1.32754e-20	7	0	7	0.015625	0.015625
group_4672		hypothetical protein	0	118	73	85	0	41.8719	0	2.02517e-22	1.27444e-18	1.32754e-20	8	0	8	0.0078125	0.0078125
aphA		Aminoglycoside 3'-phosphotransferase	0	118	73	85	0	41.8719	0	2.02517e-22	1.27444e-18	1.32754e-20	9	0	9	0.00390625	0.00390625
group_4677		IS110 family transposase ISSep2	0	118	73	85	0	41.8719	0	2.02517e-22	1.27444e-18	1.32754e-20	7	0	7	0.015625	0.015625
group_4680		hypothetical protein	0	118	73	85	0	41.8719	0	2.02517e-22	1.27444e-18	1.32754e-20	8	0	8	0.0078125	0.0078125
group_4681		hypothetical protein	0	118	73	85	0	41.8719	0	2.02517e-22	1.27444e-18	1.32754e-20	8	0	8	0.0078125	0.0078125
copB		Copper-exporting P-type ATPase B	62	118	11	85	84.9315	41.8719	4.06009	2.62954e-05	0.165477	0.000848601	12	11	5	0.00634766	0.774414
group_2584		hypothetical protein	0	119	73	84	0	41.3793	0	8.63582e-23	5.43452e-19	6.24658e-21	7	0	7	0.015625	0.015625
group_3238		hypothetical protein	0	119	73	84	0	41.3793	0	8.63582e-23	5.43452e-19	6.24658e-21	7	0	7	0.015625	0.015625
arcD_2		Arginine/ornithine antiporter	0	119	73	84	0	41.3793	0	8.63582e-23	5.43452e-19	6.24658e-21	7	0	7	0.015625	0.015625
adhD		Putative alcohol dehydrogenase D	0	119	73	84	0	41.3793	0	8.63582e-23	5.43452e-19	6.24658e-21	7	0	7	0.015625	0.015625
group_3951		Monoacylglycerol lipase	0	119	73	84	0	41.3793	0	8.63582e-23	5.43452e-19	6.24658e-21	7	0	7	0.015625	0.015625
cntD_2		Metal-staphylopine import system ATP-binding protein CntD	0	119	73	84	0	41.3793	0	8.63582e-23	5.43452e-19	6.24658e-21	7	0	7	0.015625	0.015625
speG		Spermidine N(1)-acetyltransferase	0	119	73	84	0	41.3793	0	8.63582e-23	5.43452e-19	6.24658e-21	7	0	7	0.015625	0.015625
group_2784		hypothetical protein	3	119	70	84	4.10959	41.3793	0.0302521	2.85306e-18	1.79543e-14	1.42495e-16	10	2	9	0.0214844	0.109375
ydhK		putative protein YdhK	67	119	6	84	91.7808	41.3793	7.88235	3.74151e-08	0.000235453	1.41839e-06	12	11	2	0.00634766	0.0385742
arcA_2		Arginine deiminase	0	120	73	83	0	40.8867	0	5.25265e-23	3.30549e-19	4.13186e-21	7	0	7	0.015625	0.015625
gsiD		hypothetical protein	0	120	73	83	0	40.8867	0	5.25265e-23	3.30549e-19	4.13186e-21	7	0	7	0.015625	0.015625
cmoB		tRNA U34 carboxymethyltransferase	0	120	73	83	0	40.8867	0	5.25265e-23	3.30549e-19	4.13186e-21	7	0	7	0.015625	0.015625
cntA_2		Metal-staphylopine-binding protein CntA	0	120	73	83	0	40.8867	0	5.25265e-23	3.30549e-19	4.13186e-21	7	0	7	0.015625	0.015625
group_4649		hypothetical protein	0	120	73	83	0	40.8867	0	5.25265e-23	3.30549e-19	4.13186e-21	10	0	10	0.00195312	0.00195312
argF_2		Ornithine carbamoyltransferase	0	120	73	83	0	40.8867	0	5.25265e-23	3.30549e-19	4.13186e-21	7	0	7	0.015625	0.015625
arcC1_2		Carbamate kinase 1	0	120	73	83	0	40.8867	0	5.25265e-23	3.30549e-19	4.13186e-21	7	0	7	0.015625	0.015625
nikE_2		Nickel import ATP-binding protein NikE	0	120	73	83	0	40.8867	0	5.25265e-23	3.30549e-19	4.13186e-21	7	0	7	0.015625	0.015625
group_2258		IS3 family transposase ISSau4	0	121	73	82	0	40.3941	0	4.15566e-23	2.61516e-19	3.63216e-21	10	0	10	0.00195312	0.00195312
nikB_2		Nickel import system permease protein NikB	0	121	73	82	0	40.3941	0	4.15566e-23	2.61516e-19	3.63216e-21	8	0	8	0.0078125	0.0078125
group_3927		IS30 family transposase ISSau5	0	121	73	82	0	40.3941	0	4.15566e-23	2.61516e-19	3.63216e-21	6	0	6	0.03125	0.03125
group_1464		IS30 family transposase ISSau5	0	122	73	81	0	39.9015	0	1.36738e-23	8.60493e-20	1.28432e-21	7	0	7	0.015625	0.015625
group_3244		hypothetical protein	0	122	73	81	0	39.9015	0	1.36738e-23	8.60493e-20	1.28432e-21	9	0	9	0.00390625	0.00390625
group_4675		hypothetical protein	0	122	73	81	0	39.9015	0	1.36738e-23	8.60493e-20	1.28432e-21	9	0	9	0.00390625	0.00390625
group_4676		hypothetical protein	0	122	73	81	0	39.9015	0	1.36738e-23	8.60493e-20	1.28432e-21	9	0	9	0.00390625	0.00390625
group_586		hypothetical protein	2	123	71	80	2.73973	39.4089	0.0183213	2.00237e-20	1.26009e-16	1.10534e-18	9	2	8	0.0390625	0.179688
group_4679		hypothetical protein	59	123	14	80	80.8219	39.4089	2.741	0.00155208	1	0.035435	10	7	5	0.34375	1
sdrC		Serine-aspartate repeat-containing protein C	33	123	40	80	45.2055	39.4089	0.536585	0.0276252	1	0.303925	9	4	7	0.179688	1
group_3956		hypothetical protein	0	125	73	78	0	38.4236	0	2.11917e-24	1.33359e-20	2.15096e-22	10	0	10	0.00195312	0.00195312
group_615		putative protein	5	126	68	77	6.84932	37.931	0.0449346	7.72475e-18	4.86118e-14	3.73937e-16	10	4	8	0.109375	0.753906
group_3225		hypothetical protein	0	129	73	74	0	36.4532	0	1.24553e-25	7.83812e-22	1.30635e-23	9	0	9	0.00390625	0.00390625
group_1565		hypothetical protein	65	129	8	74	89.0411	36.4532	4.66085	2.2907e-05	0.144154	0.000743061	10	8	6	0.109375	0.753906
yofA		HTH-type transcriptional regulator YofA	62	129	11	74	84.9315	36.4532	3.23326	0.00061397	1	0.0153933	13	8	7	0.581055	1
group_4648		hypothetical protein	0	130	73	73	0	35.9606	0	6.74009e-26	4.24154e-22	7.31299e-24	9	0	9	0.00390625	0.00390625
mrpA		Na(+)/H(+) antiporter subunit A	7	131	66	72	9.58904	35.468	0.0582929	7.42778e-17	4.6743e-13	3.56817e-15	12	4	9	0.145996	0.387695
group_358		hypothetical protein	14	131	59	72	19.1781	35.468	0.130418	1.58164e-11	9.95325e-08	6.81729e-10	13	5	10	0.0922852	0.581055
group_617		putative protein	5	136	68	67	6.84932	33.0049	0.036224	1.4686e-20	9.24187e-17	8.25167e-19	12	2	10	0.0385742	0.0385742
group_1131		putative lipoprotein	65	136	8	67	89.0411	33.0049	4.00276	0.000197193	1	0.00551526	13	8	7	0.581055	1
group_1433		hypothetical protein	3	137	70	66	4.10959	32.5123	0.0206465	3.56882e-23	2.24586e-19	3.25486e-21	9	3	8	0.0390625	0.507812
group_4636		hypothetical protein	0	138	73	65	0	32.0197	0	3.91105e-28	2.46123e-24	4.64382e-26	10	0	10	0.00195312	0.00195312
group_6150		hypothetical protein	0	138	73	65	0	32.0197	0	3.91105e-28	2.46123e-24	4.64382e-26	9	0	9	0.00390625	0.00390625
group_1408		hypothetical protein	8	138	65	65	10.9589	32.0197	0.057971	5.00187e-18	3.14767e-14	2.44006e-16	11	3	9	0.0654297	0.226562
group_286	sasG	Surface protein G	36	138	37	65	49.3151	32.0197	0.458284	0.00696066	1	0.121339	9	4	7	0.179688	1
group_4671		hypothetical protein	0	139	73	64	0	31.5271	0	9.21081e-29	5.79637e-25	1.13654e-26	10	0	10	0.00195312	0.00195312
group_787		hypothetical protein	14	141	59	62	19.1781	30.5419	0.104339	9.25641e-14	5.82506e-10	4.16076e-12	14	5	12	0.0129395	0.42395
group_3922		hypothetical protein	2	142	71	61	2.73973	30.0493	0.0121008	4.33426e-26	2.72755e-22	4.78518e-24	11	2	10	0.0117188	0.0654297
gloB_2		Hydroxyacylglutathione hydrolase	0	144	73	59	0	29.064	0	1.87993e-30	1.18304e-26	2.41437e-28	12	0	12	0.000488281	0.000488281
group_3243		hypothetical protein	0	144	73	59	0	29.064	0	1.87993e-30	1.18304e-26	2.41437e-28	12	0	12	0.000488281	0.000488281
group_4634		hypothetical protein	3	144	70	59	4.10959	29.064	0.0175595	2.86418e-25	1.80243e-21	2.9548e-23	11	3	10	0.0117188	0.226562
group_2571		hypothetical protein	16	144	57	59	21.9178	29.064	0.11501	3.14439e-13	1.97877e-09	1.3935e-11	12	5	10	0.0385742	0.774414
group_4674		hypothetical protein	0	145	73	58	0	28.5714	0	8.40272e-31	5.28783e-27	1.12507e-28	12	0	12	0.000488281	0.000488281
group_3920		hypothetical protein	3	145	70	58	4.10959	28.5714	0.0171429	7.68452e-26	4.83587e-22	8.19639e-24	11	3	10	0.0117188	0.226562
group_3924		hypothetical protein	14	145	59	58	19.1781	28.5714	0.0949153	6.80603e-15	4.28304e-11	3.10365e-13	13	5	10	0.0922852	0.581055
group_492		hypothetical protein	14	146	59	57	19.1781	28.0788	0.0926399	4.77375e-15	3.00412e-11	2.19279e-13	12	5	10	0.0385742	0.774414
infB_2		Translation initiation factor IF-2	14	148	59	55	19.1781	27.0936	0.0881814	1.12233e-15	7.06285e-12	5.31041e-14	14	5	12	0.0129395	0.42395
group_183		hypothetical protein	64	148	9	55	87.6712	27.0936	2.64264	0.00976954	1	0.16351	12	7	6	0.774414	1
repE		Replication initiation protein	44	149	29	54	60.274	26.601	0.549873	0.0386559	1	0.391892	11	5	8	0.226562	1
adhE		Aldehyde-alcohol dehydrogenase	43	150	30	53	58.9041	26.1084	0.506444	0.0250234	1	0.278712	11	5	9	0.0654297	1
group_377	rhaR_1	hypothetical protein	63	152	10	51	86.3014	25.1232	2.11382	0.0487417	1	0.391892	10	9	3	0.0214844	0.34375
group_1380		hypothetical protein	15	153	58	50	20.5479	24.6305	0.0845166	3.93159e-16	2.47415e-12	1.87435e-14	11	8	7	0.226562	0.548828
glpE		Thiosulfate sulfurtransferase GlpE	67	153	6	50	91.7808	24.6305	3.64924	0.00213968	1	0.0457994	12	9	5	0.145996	0.774414
group_834		hypothetical protein	67	153	6	50	91.7808	24.6305	3.64924	0.00213968	1	0.0457994	11	8	5	0.226562	1
group_177		hypothetical protein	0	155	73	48	0	23.6453	0	1.52019e-34	9.56654e-31	2.1259e-32	7	0	7	0.015625	0.015625
bin3		Putative transposon Tn552 DNA-invertase bin3	0	155	73	48	0	23.6453	0	1.52019e-34	9.56654e-31	2.1259e-32	10	0	10	0.00195312	0.00195312
hdfR_2		HTH-type transcriptional regulator HdfR	69	155	4	48	94.5205	23.6453	5.34194	0.000388231	1	0.0103086	13	10	3	0.0922852	0.0922852
group_274	uvrB_1	UvrABC system protein B	8	156	65	47	10.9589	23.1527	0.0370809	1.09216e-23	6.87296e-20	1.09095e-21	12	6	8	0.387695	1
group_2569		hypothetical protein	66	157	7	46	90.411	22.6601	2.76251	0.0151211	1	0.214085	10	8	2	0.109375	0.109375
group_542		IS1182 family transposase ISSep1	66	157	7	46	90.411	22.6601	2.76251	0.0151211	1	0.214085	11	7	5	0.548828	1
essG_7		Type VII secretion system protein EsaG	38	159	35	44	52.0548	21.6749	0.300449	3.86889e-05	0.243469	0.00120529	11	6	9	0.0654297	1
group_421		IS200/IS605 family transposase ISSep3	44	161	29	42	60.274	20.6897	0.395802	0.00275035	1	0.0580804	11	5	9	0.0654297	1
group_2303	ssl4_1	Staphylococcal superantigen-like 4	69	163	4	40	94.5205	19.7044	4.23313	0.00453087	1	0.0875694	11	10	2	0.0117188	0.0654297
essG_8		Type VII secretion system protein EsaG	39	164	34	39	53.4247	19.2118	0.272776	1.18508e-05	0.0745772	0.000400953	11	6	9	0.0654297	1
group_402		hypothetical protein	67	165	6	38	91.7808	18.7192	2.57172	0.0400401	1	0.391892	11	8	4	0.226562	0.548828
group_581		hypothetical protein	67	165	6	38	91.7808	18.7192	2.57172	0.0400401	1	0.391892	11	8	4	0.226562	0.548828
clpB_2		hypothetical protein	51	165	22	38	69.863	18.7192	0.533884	0.0481424	1	0.391892	13	8	7	0.581055	1
blaR1-2		beta-lactam sensor/signal transducer BlaR1	0	167	73	36	0	17.734	0	9.04934e-40	5.69475e-36	1.77961e-37	11	0	11	0.000976562	0.000976562
group_3166		hypothetical protein	68	167	5	36	93.1507	17.734	2.93174	0.0332563	1	0.351144	9	7	3	0.179688	0.507812
group_3162		hypothetical protein	69	168	4	35	94.5205	17.2414	3.59375	0.0111937	1	0.184887	9	8	2	0.0390625	0.179688
group_4374		hypothetical protein	69	168	4	35	94.5205	17.2414	3.59375	0.0111937	1	0.184887	7	6	2	0.125	0.453125
splF		Serine protease SplF	68	168	5	35	93.1507	17.2414	2.83333	0.0328242	1	0.347164	9	6	4	0.507812	1
group_4204		hypothetical protein	68	168	5	35	93.1507	17.2414	2.83333	0.0328242	1	0.347164	9	8	3	0.0390625	0.507812
group_703		hypothetical protein	0	169	73	34	0	16.7488	0	9.68583e-41	6.09529e-37	2.03176e-38	13	0	13	0.000244141	0.000244141
yycI		hypothetical protein	72	169	1	34	98.6301	16.7488	14.4852	0.000306905	1	0.00828906	10	10	0	0.00195312	0.00195312
group_3582		hypothetical protein	71	169	2	34	97.2603	16.7488	7.14201	0.00184541	1	0.039771	7	6	2	0.125	0.453125
ugpQ		Glycerophosphodiester phosphodiesterase, cytoplasmic	71	169	2	34	97.2603	16.7488	7.14201	0.00184541	1	0.039771	7	5	2	0.453125	0.453125
mecR1		Methicillin resistance mecR1 protein	70	169	3	34	95.8904	16.7488	4.69428	0.00484859	1	0.0905407	7	6	2	0.125	0.453125
group_1988		hypothetical protein	70	169	3	34	95.8904	16.7488	4.69428	0.00484859	1	0.0905407	9	6	3	0.507812	0.507812
mvaS_1		hypothetical protein	70	169	3	34	95.8904	16.7488	4.69428	0.00484859	1	0.0905407	7	5	3	0.453125	1
group_4590		hypothetical protein	69	169	4	34	94.5205	16.7488	3.47041	0.016816	1	0.214085	8	7	3	0.0703125	0.726562
group_125	essG_2	Type VII secretion system protein EsaG	52	169	21	34	71.2329	16.7488	0.498168	0.0393619	1	0.391892	12	6	8	0.387695	1
group_2686		hypothetical protein	68	169	5	34	93.1507	16.7488	2.73609	0.0485944	1	0.391892	8	7	3	0.0703125	0.726562
group_1718		hypothetical protein	71	170	2	33	97.2603	16.2562	6.89118	0.00176804	1	0.0383665	7	5	2	0.453125	0.453125
mecA_2		PBP2a family beta-lactam-resistant peptidoglycan transpeptidase MecA	71	170	2	33	97.2603	16.2562	6.89118	0.00176804	1	0.0383665	7	5	2	0.453125	0.453125
group_3581		hypothetical protein	71	170	2	33	97.2603	16.2562	6.89118	0.00176804	1	0.0383665	7	5	2	0.453125	0.453125
group_3583		hypothetical protein	71	170	2	33	97.2603	16.2562	6.89118	0.00176804	1	0.0383665	7	5	2	0.453125	0.453125
group_2901		hypothetical protein	70	170	3	33	95.8904	16.2562	4.52941	0.00762791	1	0.132603	8	5	3	0.726562	0.726562
dut		Deoxyuridine 5'-triphosphate nucleotidohydrolase	69	170	4	33	94.5205	16.2562	3.34853	0.0259859	1	0.287398	7	7	3	0.015625	1
group_2585		hypothetical protein	69	170	4	33	94.5205	16.2562	3.34853	0.0259859	1	0.287398	8	5	3	0.726562	0.726562
group_4591		hypothetical protein	68	170	5	33	93.1507	16.2562	2.64	0.0485823	1	0.391892	9	6	4	0.507812	1
group_4594		hypothetical protein	68	170	5	33	93.1507	16.2562	2.64	0.0485823	1	0.391892	9	7	3	0.179688	0.507812
group_725		hypothetical protein	47	171	26	32	64.3836	15.7635	0.338282	0.000692748	1	0.0172995	10	6	9	0.0214844	0.753906
group_1382		hypothetical protein	71	171	2	32	97.2603	15.7635	6.64327	0.00296706	1	0.0620323	9	8	1	0.0390625	0.0390625
group_2080		hypothetical protein	69	171	4	32	94.5205	15.7635	3.22807	0.0256995	1	0.285233	7	6	2	0.125	0.453125
group_3411		hypothetical protein	70	172	3	31	95.8904	15.2709	4.20543	0.0120154	1	0.194134	8	6	2	0.289062	0.289062
group_3412		hypothetical protein	70	172	3	31	95.8904	15.2709	4.20543	0.0120154	1	0.194134	10	8	2	0.109375	0.109375
group_2732		hypothetical protein	69	172	4	31	94.5205	15.2709	3.10901	0.0387445	1	0.391892	8	8	2	0.0078125	0.289062
group_3438		hypothetical protein	72	173	1	30	98.6301	14.7783	12.4855	0.000867465	1	0.0214468	8	8	0	0.0078125	0.0078125
group_666		hypothetical protein	70	173	3	30	95.8904	14.7783	4.04624	0.0190461	1	0.220098	8	7	2	0.0703125	0.289062
lexA_2		LexA repressor	69	173	4	30	94.5205	14.7783	2.99133	0.0389224	1	0.391892	7	7	3	0.015625	1
group_2114		hypothetical protein	71	174	2	29	97.2603	14.2857	5.91667	0.00491185	1	0.0911808	7	6	2	0.125	0.453125
group_3828		hypothetical protein	71	174	2	29	97.2603	14.2857	5.91667	0.00491185	1	0.0911808	8	7	1	0.0703125	0.0703125
group_3450		hypothetical protein	70	174	3	29	95.8904	14.2857	3.88889	0.0188334	1	0.218266	8	6	2	0.289062	0.289062
group_3827		hypothetical protein	70	174	3	29	95.8904	14.2857	3.88889	0.0188334	1	0.218266	9	7	2	0.179688	0.179688
bcrA_3		Bacitracin transport ATP-binding protein BcrA	70	174	3	29	95.8904	14.2857	3.88889	0.0188334	1	0.218266	7	6	2	0.125	0.453125
acuI		putative acrylyl-CoA reductase AcuI	0	175	73	28	0	13.7931	0	7.20794e-44	4.53596e-40	1.88998e-41	11	0	11	0.000976562	0.000976562
group_2776		hypothetical protein	0	175	73	28	0	13.7931	0	7.20794e-44	4.53596e-40	1.88998e-41	11	0	11	0.000976562	0.000976562
ebh		Extracellular matrix-binding protein ebh	52	179	21	24	71.2329	11.8227	0.332003	0.00146418	1	0.0343809	11	8	7	0.226562	0.548828
entA_1		hypothetical protein	51	183	22	20	69.863	9.85222	0.253353	9.81584e-05	0.617711	0.00294148	12	6	8	0.387695	1
deoC2		Deoxyribose-phosphate aldolase 2	55	183	18	20	75.3425	9.85222	0.33394	0.00276643	1	0.0581952	12	5	9	0.145996	0.774414
entE		hypothetical protein	50	184	23	19	68.4932	9.35961	0.22448	3.3538e-05	0.211055	0.00105002	12	6	9	0.145996	1
group_3025		hypothetical protein	51	185	22	18	69.863	8.867	0.225553	3.08094e-05	0.193883	0.000969417	13	7	10	0.0922852	1
group_1818		hypothetical protein	53	186	20	17	72.6027	8.37438	0.242204	0.000185529	1	0.00528296	12	7	9	0.145996	0.774414
deoC1		Deoxyribose-phosphate aldolase 1	54	186	19	17	73.9726	8.37438	0.259762	0.000374715	1	0.00999188	12	5	9	0.145996	0.774414
group_3459		hypothetical protein	72	186	1	17	98.6301	8.37438	6.58065	0.0495087	1	0.391892	7	7	0	0.015625	0.015625
group_1557		hypothetical protein	54	187	19	16	73.9726	7.88177	0.243175	0.00017011	1	0.00486591	11	7	8	0.226562	0.548828
group_3022		hypothetical protein	54	187	19	16	73.9726	7.88177	0.243175	0.00017011	1	0.00486591	11	7	8	0.226562	0.548828
leuA_2		2-isopropylmalate synthase	61	187	12	16	83.5616	7.88177	0.434938	0.0441224	1	0.391892	10	6	6	0.753906	0.753906
lukDv_1		Leucotoxin LukDv	72	187	1	16	98.6301	7.88177	6.16043	0.0492278	1	0.391892	6	6	0	0.03125	0.03125
group_4259		hypothetical protein	72	187	1	16	98.6301	7.88177	6.16043	0.0492278	1	0.391892	6	6	0	0.03125	0.03125
group_3697		hypothetical protein	53	188	20	15	72.6027	7.38916	0.211436	4.47913e-05	0.281871	0.00137498	11	5	8	0.226562	1
group_4489		hypothetical protein	54	188	19	15	73.9726	7.38916	0.226764	0.000105988	0.666983	0.00316106	12	6	9	0.145996	1
group_1303		hypothetical protein	55	188	18	15	75.3425	7.38916	0.243794	0.000252414	1	0.0070285	12	6	8	0.387695	1
group_4492		hypothetical protein	54	189	19	14	73.9726	6.89655	0.210526	7.03422e-05	0.442664	0.00212819	11	6	8	0.226562	1
group_2389		hypothetical protein	55	189	18	14	75.3425	6.89655	0.226337	0.000161009	1	0.00464783	11	6	7	0.548828	1
group_3698		hypothetical protein	55	189	18	14	75.3425	6.89655	0.226337	0.000161009	1	0.00464783	11	6	7	0.548828	1
fnbA		Fibronectin-binding protein A	57	189	16	14	78.0822	6.89655	0.263889	0.000869049	1	0.0214468	12	4	11	0.00634766	0.387695
lpl2_1		putative lipoprotein	60	189	13	14	82.1918	6.89655	0.34188	0.0109276	1	0.181444	13	6	8	0.581055	1
cycA_2		D-serine/D-alanine/glycine transporter	54	190	19	13	73.9726	6.40394	0.19446	2.77382e-05	0.174556	0.000886072	12	5	9	0.145996	0.774414
metQ_1		Methionine-binding lipoprotein MetQ	54	190	19	13	73.9726	6.40394	0.19446	2.77382e-05	0.174556	0.000886072	11	7	8	0.226562	0.548828
phnD2		putative ABC transporter phosphonate/phosphite binding protein PhnD2	58	190	15	13	79.4521	6.40394	0.264561	0.00127364	1	0.0301317	12	5	8	0.387695	0.774414
ykoE		Putative HMP/thiamine permease protein YkoE	61	190	12	13	83.5616	6.40394	0.347807	0.0161808	1	0.214085	13	7	6	1	1
group_3023		hypothetical protein	54	191	19	12	73.9726	5.91133	0.178562	1.4207e-05	0.0894046	0.000475556	11	5	7	0.548828	1
group_4491		hypothetical protein	55	191	18	12	75.3425	5.91133	0.191972	3.94837e-05	0.248471	0.00122399	12	6	8	0.387695	1
citN		Citrate transporter	61	191	12	12	83.5616	5.91133	0.319372	0.0130725	1	0.208796	12	6	7	0.774414	1
group_1407		hypothetical protein	63	191	10	12	86.3014	5.91133	0.395812	0.0443898	1	0.391892	8	5	4	0.726562	1
group_3383		hypothetical protein	63	191	10	12	86.3014	5.91133	0.395812	0.0443898	1	0.391892	12	7	7	0.774414	0.774414
group_2599	xerD_1	Tyrosine recombinase XerD	53	192	20	11	72.6027	5.41872	0.151823	2.33133e-06	0.014671	8.33582e-05	12	5	9	0.145996	0.774414
group_3024		hypothetical protein	55	192	18	11	75.3425	5.41872	0.175058	1.99505e-05	0.125548	0.000653898	11	6	7	0.548828	1
mutM		Formamidopyrimidine-DNA glycosylase	60	192	13	11	82.1918	5.41872	0.264423	0.00277428	1	0.0581952	10	3	8	0.109375	0.34375
sirC		Precorrin-2 dehydrogenase	60	194	13	9	82.1918	4.4335	0.214116	0.000760108	1	0.0189066	12	5	8	0.387695	0.774414
group_2554		putative CtpA-like serine protease	62	194	11	9	84.9315	4.4335	0.261481	0.00628936	1	0.110865	6	4	3	0.6875	1
group_1337		putative epimerase/dehydratase	63	194	10	9	86.3014	4.4335	0.292268	0.0130243	1	0.208555	10	5	6	0.753906	1
fhuD_2		Iron(3+)-hydroxamate-binding protein FhuD	64	194	9	9	87.6712	4.4335	0.329897	0.0267841	1	0.295188	10	5	6	0.753906	1
group_627		hypothetical protein	64	194	9	9	87.6712	4.4335	0.329897	0.0267841	1	0.295188	8	3	6	0.289062	0.726562
essG_3		Type VII secretion system protein EsaG	57	195	16	8	78.0822	3.94089	0.146154	1.72104e-05	0.108305	0.000570028	10	4	7	0.34375	0.753906
ssl4_2		Staphylococcal superantigen-like 4	64	195	9	8	87.6712	3.94089	0.291738	0.0195023	1	0.224365	8	4	6	0.289062	1
femA_1		Aminoacyltransferase FemA	64	195	9	8	87.6712	3.94089	0.291738	0.0195023	1	0.224365	8	4	6	0.289062	1
arsB		Arsenical pump membrane protein	65	195	8	8	89.0411	3.94089	0.333333	0.0392751	1	0.391892	9	4	6	0.507812	1
bcr_1		Bicyclomycin resistance protein	65	195	8	8	89.0411	3.94089	0.333333	0.0392751	1	0.391892	8	4	5	0.726562	1
alaS		Alanine--tRNA ligase	65	195	8	8	89.0411	3.94089	0.333333	0.0392751	1	0.391892	9	3	6	0.507812	0.507812
gltB_1		hypothetical protein	55	196	18	7	75.3425	3.44828	0.109127	7.00753e-07	0.00440984	2.54904e-05	11	5	9	0.0654297	1
sdrE		Serine-aspartate repeat-containing protein E	58	196	15	7	79.4521	3.44828	0.138095	2.23558e-05	0.140685	0.000728937	10	2	9	0.0214844	0.109375
tarK		Teichoic acid ribitol-phosphate polymerase TarK	63	196	10	7	86.3014	3.44828	0.225	0.00367445	1	0.0760635	8	4	5	0.726562	1
group_3486		hypothetical protein	0	197	73	6	0	2.95567	0	2.89689e-60	1.82301e-56	4.55753e-57	14	0	14	0.00012207	0.00012207
pglF_2		UDP-N-acetyl-alpha-D-glucosamine C6 dehydratase	52	197	21	6	71.2329	2.95567	0.075417	5.31662e-09	3.34575e-05	2.20115e-07	10	3	8	0.109375	0.34375
group_2662		hypothetical protein	55	197	18	6	75.3425	2.95567	0.0930626	2.4696e-07	0.00155412	9.14189e-06	13	4	9	0.266846	0.266846
essG_4		Type VII secretion system protein EsaG	59	197	14	6	80.8219	2.95567	0.128354	2.82326e-05	0.177668	0.000897311	10	4	7	0.34375	0.753906
norB_3		Quinolone resistance protein NorB	65	197	8	6	89.0411	2.95567	0.247462	0.0124972	1	0.200625	4	1	4	0.125	0.625
sak		Staphylokinase	66	197	7	6	90.411	2.95567	0.287165	0.0460262	1	0.391892	8	3	5	0.726562	0.726562
group_1244		hypothetical protein	66	197	7	6	90.411	2.95567	0.287165	0.0460262	1	0.391892	5	3	3	1	1
yfnB		Putative HAD-hydrolase YfnB	66	197	7	6	90.411	2.95567	0.287165	0.0460262	1	0.391892	10	5	6	0.753906	1
essG_5		Type VII secretion system protein EsaG	66	197	7	6	90.411	2.95567	0.287165	0.0460262	1	0.391892	8	6	4	0.289062	1
phoB		Alkaline phosphatase 3	66	197	7	6	90.411	2.95567	0.287165	0.0460262	1	0.391892	7	3	5	0.453125	1
group_610		putative protein	64	198	9	5	87.6712	2.46305	0.179574	0.00256622	1	0.0545582	9	2	7	0.179688	0.179688
nisP		hypothetical protein	65	198	8	5	89.0411	2.46305	0.205177	0.00682236	1	0.119591	8	3	5	0.726562	0.726562
glpF		Glycerol uptake facilitator protein	66	198	7	5	90.411	2.46305	0.238095	0.0172593	1	0.214085	7	4	5	0.453125	1
group_2190		hypothetical protein	66	198	7	5	90.411	2.46305	0.238095	0.0172593	1	0.214085	5	1	4	0.375	0.375
group_3368		hypothetical protein	66	198	7	5	90.411	2.46305	0.238095	0.0172593	1	0.214085	7	3	5	0.453125	1
pglF_1		UDP-N-acetyl-alpha-D-glucosamine C6 dehydratase	66	198	7	5	90.411	2.46305	0.238095	0.0172593	1	0.214085	9	5	5	1	1
wbjC		UDP-2-acetamido-2,6-beta-L-arabino-hexul-4-ose reductase	54	199	19	4	73.9726	1.97044	0.0571277	5.53906e-09	3.48573e-05	2.27826e-07	10	4	9	0.0214844	0.753906
malR		HTH-type transcriptional regulator MalR	65	199	8	4	89.0411	1.97044	0.163317	0.00334337	1	0.0694384	8	2	6	0.289062	0.289062
scrB		Sucrose-6-phosphate hydrolase	67	199	6	4	91.7808	1.97044	0.224456	0.0237358	1	0.268168	5	2	4	0.375	1
ptpA		Low molecular weight protein-tyrosine-phosphatase PtpA	64	200	9	3	87.6712	1.47783	0.106667	0.000458778	1	0.0120295	6	1	6	0.03125	0.21875
asnS		Asparagine--tRNA ligase	64	200	9	3	87.6712	1.47783	0.106667	0.000458778	1	0.0120295	6	1	6	0.03125	0.21875
gfo		Glucose--fructose oxidoreductase	66	200	7	3	90.411	1.47783	0.141429	0.00422808	1	0.0863874	6	2	4	0.6875	0.6875
wbgU		UDP-N-acetylglucosamine 4-epimerase	67	200	6	3	91.7808	1.47783	0.1675	0.0120312	1	0.194134	6	3	5	0.21875	1
group_185		hypothetical protein	67	200	6	3	91.7808	1.47783	0.1675	0.0120312	1	0.194134	5	1	4	0.375	0.375
rsmC		Ribosomal RNA small subunit methyltransferase C	67	200	6	3	91.7808	1.47783	0.1675	0.0120312	1	0.194134	4	1	4	0.125	0.625
ykoD_1		Putative HMP/thiamine import ATP-binding protein YkoD	68	200	5	3	93.1507	1.47783	0.204	0.0324569	1	0.344438	4	2	3	0.625	1
queG		Epoxyqueuosine reductase	68	200	5	3	93.1507	1.47783	0.204	0.0324569	1	0.344438	4	2	3	0.625	1
birA		Bifunctional ligase/repressor BirA	68	200	5	3	93.1507	1.47783	0.204	0.0324569	1	0.344438	4	2	3	0.625	1
tarI1		Ribitol-5-phosphate cytidylyltransferase 1	68	200	5	3	93.1507	1.47783	0.204	0.0324569	1	0.344438	4	1	3	0.625	0.625
ltaS		Lipoteichoic acid synthase	68	200	5	3	93.1507	1.47783	0.204	0.0324569	1	0.344438	4	1	3	0.625	0.625
ybaK		Cys-tRNA(Pro)/Cys-tRNA(Cys) deacylase YbaK	68	200	5	3	93.1507	1.47783	0.204	0.0324569	1	0.344438	3	0	3	0.25	0.25
stp		Serine/threonine phosphatase stp	68	200	5	3	93.1507	1.47783	0.204	0.0324569	1	0.344438	4	1	3	0.625	0.625
group_3138		hypothetical protein	68	200	5	3	93.1507	1.47783	0.204	0.0324569	1	0.344438	3	1	3	0.25	1
spsB_1		Signal peptidase IB	68	200	5	3	93.1507	1.47783	0.204	0.0324569	1	0.344438	6	3	4	0.6875	1
group_3771		hypothetical protein	68	200	5	3	93.1507	1.47783	0.204	0.0324569	1	0.344438	3	0	3	0.25	0.25
group_4457		hypothetical protein	68	200	5	3	93.1507	1.47783	0.204	0.0324569	1	0.344438	4	1	3	0.625	0.625
dinG_1		3'-5' exonuclease DinG	68	200	5	3	93.1507	1.47783	0.204	0.0324569	1	0.344438	3	0	3	0.25	0.25
group_4626		hypothetical protein	68	200	5	3	93.1507	1.47783	0.204	0.0324569	1	0.344438	3	0	3	0.25	0.25
wbpI		UDP-2,3-diacetamido-2,3-dideoxy-D-glucuronate 2-epimerase	68	200	5	3	93.1507	1.47783	0.204	0.0324569	1	0.344438	4	1	3	0.625	0.625
group_840		putative lipoprotein	64	201	9	2	87.6712	0.985222	0.0707573	0.000146281	0.920545	0.00428161	8	2	6	0.289062	0.289062
yxdL		ABC transporter ATP-binding protein YxdL	65	201	8	2	89.0411	0.985222	0.0808458	0.000493743	1	0.0127341	7	2	5	0.453125	0.453125
group_470		hypothetical protein	65	201	8	2	89.0411	0.985222	0.0808458	0.000493743	1	0.0127341	6	1	5	0.21875	0.21875
gatC_1		PTS system galactitol-specific EIIC component	65	201	8	2	89.0411	0.985222	0.0808458	0.000493743	1	0.0127341	4	1	3	0.625	0.625
rarA		putative AAA domain-containing protein	66	201	7	2	90.411	0.985222	0.0938166	0.00161405	1	0.0355146	7	2	6	0.125	0.453125
group_2091	bceB_2	Bacitracin export permease protein BceB	67	201	6	2	91.7808	0.985222	0.111111	0.00508643	1	0.0927793	7	2	5	0.453125	0.453125
rocD2_2		Ornithine aminotransferase 2	67	201	6	2	91.7808	0.985222	0.111111	0.00508643	1	0.0927793	7	2	5	0.453125	0.453125
iolG		Inositol 2-dehydrogenase/D-chiro-inositol 3-dehydrogenase	67	201	6	2	91.7808	0.985222	0.111111	0.00508643	1	0.0927793	5	1	5	0.0625	0.375
butA		Diacetyl reductase [(S)-acetoin forming]	67	201	6	2	91.7808	0.985222	0.111111	0.00508643	1	0.0927793	6	2	4	0.6875	0.6875
group_1156		hypothetical protein	68	201	5	2	93.1507	0.985222	0.135323	0.0153504	1	0.214085	3	0	3	0.25	0.25
mntH_2		Divalent metal cation transporter MntH	68	201	5	2	93.1507	0.985222	0.135323	0.0153504	1	0.214085	3	1	3	0.25	1
leuC		3-isopropylmalate dehydratase large subunit	68	201	5	2	93.1507	0.985222	0.135323	0.0153504	1	0.214085	3	0	3	0.25	0.25
group_1673		hypothetical protein	68	201	5	2	93.1507	0.985222	0.135323	0.0153504	1	0.214085	6	2	4	0.6875	0.6875
cycB		Cyclodextrin-binding protein	68	201	5	2	93.1507	0.985222	0.135323	0.0153504	1	0.214085	4	1	3	0.625	0.625
group_2242		putative protein	68	201	5	2	93.1507	0.985222	0.135323	0.0153504	1	0.214085	3	1	3	0.25	1
group_2318	ssaA2	Staphylococcal secretory antigen ssaA2	68	201	5	2	93.1507	0.985222	0.135323	0.0153504	1	0.214085	4	2	3	0.625	1
hpf		Ribosome hibernation promotion factor	68	201	5	2	93.1507	0.985222	0.135323	0.0153504	1	0.214085	4	2	3	0.625	1
group_4279		hypothetical protein	68	201	5	2	93.1507	0.985222	0.135323	0.0153504	1	0.214085	3	1	3	0.25	1
group_4363		hypothetical protein	68	201	5	2	93.1507	0.985222	0.135323	0.0153504	1	0.214085	3	1	3	0.25	1
rplP		50S ribosomal protein L16	68	201	5	2	93.1507	0.985222	0.135323	0.0153504	1	0.214085	2	1	2	0.5	1
kdpD		Sensor protein KdpD	68	201	5	2	93.1507	0.985222	0.135323	0.0153504	1	0.214085	4	2	3	0.625	1
capD		UDP-glucose 4-epimerase	68	201	5	2	93.1507	0.985222	0.135323	0.0153504	1	0.214085	7	2	5	0.453125	0.453125
parC		DNA topoisomerase 4 subunit A	69	201	4	2	94.5205	0.985222	0.171642	0.0439322	1	0.391892	5	2	4	0.375	1
ilvC		Ketol-acid reductoisomerase (NADP(+))	69	201	4	2	94.5205	0.985222	0.171642	0.0439322	1	0.391892	2	1	2	0.5	1
tcyC_2		L-cystine import ATP-binding protein TcyC	69	201	4	2	94.5205	0.985222	0.171642	0.0439322	1	0.391892	3	1	2	1	1
group_1274		Putative formate dehydrogenase	69	201	4	2	94.5205	0.985222	0.171642	0.0439322	1	0.391892	2	1	2	0.5	1
mprF		Phosphatidylglycerol lysyltransferase	69	201	4	2	94.5205	0.985222	0.171642	0.0439322	1	0.391892	2	1	2	0.5	1
group_1601		hypothetical protein	69	201	4	2	94.5205	0.985222	0.171642	0.0439322	1	0.391892	3	2	2	1	1
argF		Ornithine carbamoyltransferase	69	201	4	2	94.5205	0.985222	0.171642	0.0439322	1	0.391892	2	1	2	0.5	1
ytmI		putative N-acetyltransferase YtmI	69	201	4	2	94.5205	0.985222	0.171642	0.0439322	1	0.391892	3	2	2	1	1
arlS		Signal transduction histidine-protein kinase ArlS	69	201	4	2	94.5205	0.985222	0.171642	0.0439322	1	0.391892	4	2	3	0.625	1
atpD		ATP synthase subunit beta	69	201	4	2	94.5205	0.985222	0.171642	0.0439322	1	0.391892	3	2	2	1	1
pepT_2		Peptidase T	69	201	4	2	94.5205	0.985222	0.171642	0.0439322	1	0.391892	3	2	2	1	1
group_2333		hypothetical protein	69	201	4	2	94.5205	0.985222	0.171642	0.0439322	1	0.391892	3	2	2	1	1
arcB		Ornithine carbamoyltransferase, catabolic	69	201	4	2	94.5205	0.985222	0.171642	0.0439322	1	0.391892	5	2	3	1	1
comGC		ComG operon protein 3	69	201	4	2	94.5205	0.985222	0.171642	0.0439322	1	0.391892	2	1	2	0.5	1
group_2635		putative lipoprotein	69	201	4	2	94.5205	0.985222	0.171642	0.0439322	1	0.391892	2	1	2	0.5	1
group_2675		hypothetical protein	69	201	4	2	94.5205	0.985222	0.171642	0.0439322	1	0.391892	3	2	3	0.25	1
acuC		Acetoin utilization protein AcuC	69	201	4	2	94.5205	0.985222	0.171642	0.0439322	1	0.391892	3	1	2	1	1
group_2874		hypothetical protein	69	201	4	2	94.5205	0.985222	0.171642	0.0439322	1	0.391892	5	2	4	0.375	1
group_3210		hypothetical protein	69	201	4	2	94.5205	0.985222	0.171642	0.0439322	1	0.391892	4	1	3	0.625	0.625
mhqA_3		Putative ring-cleaving dioxygenase MhqA	69	201	4	2	94.5205	0.985222	0.171642	0.0439322	1	0.391892	2	1	2	0.5	1
leuD		3-isopropylmalate dehydratase small subunit	69	201	4	2	94.5205	0.985222	0.171642	0.0439322	1	0.391892	2	1	2	0.5	1
rnhA		14.7 kDa ribonuclease H-like protein	69	201	4	2	94.5205	0.985222	0.171642	0.0439322	1	0.391892	5	2	3	1	1
group_3729		hypothetical protein	69	201	4	2	94.5205	0.985222	0.171642	0.0439322	1	0.391892	3	2	2	1	1
ytkD		Putative 8-oxo-dGTP diphosphatase YtkD	69	201	4	2	94.5205	0.985222	0.171642	0.0439322	1	0.391892	3	2	2	1	1
folA		Dihydrofolate reductase	69	201	4	2	94.5205	0.985222	0.171642	0.0439322	1	0.391892	2	1	2	0.5	1
hemY		Protoporphyrinogen oxidase	69	201	4	2	94.5205	0.985222	0.171642	0.0439322	1	0.391892	2	1	2	0.5	1
group_4010		hypothetical protein	69	201	4	2	94.5205	0.985222	0.171642	0.0439322	1	0.391892	2	1	2	0.5	1
recN		DNA repair protein RecN	69	201	4	2	94.5205	0.985222	0.171642	0.0439322	1	0.391892	2	0	2	0.5	0.5
crcB_2		Putative fluoride ion transporter CrcB	69	201	4	2	94.5205	0.985222	0.171642	0.0439322	1	0.391892	3	2	2	1	1
setC		Sugar efflux transporter C	69	201	4	2	94.5205	0.985222	0.171642	0.0439322	1	0.391892	4	2	2	1	1
menE_1		2-succinylbenzoate--CoA ligase	67	202	6	1	91.7808	0.492611	0.0552805	0.00161405	1	0.0355146	4	1	4	0.125	0.625
wbnH		O-antigen biosynthesis glycosyltransferase WbnH	68	202	5	1	93.1507	0.492611	0.0673267	0.00553871	1	0.0984607	6	1	5	0.21875	0.21875
cdd		Cytidine deaminase	68	202	5	1	93.1507	0.492611	0.0673267	0.00553871	1	0.0984607	3	1	3	0.25	1
lpl2_2		putative lipoprotein	68	202	5	1	93.1507	0.492611	0.0673267	0.00553871	1	0.0984607	5	1	4	0.375	0.375
narG		Respiratory nitrate reductase 1 alpha chain	68	202	5	1	93.1507	0.492611	0.0673267	0.00553871	1	0.0984607	3	0	3	0.25	0.25
group_4566		Putative membrane protein insertion efficiency factor	68	202	5	1	93.1507	0.492611	0.0673267	0.00553871	1	0.0984607	3	1	3	0.25	1
pdp		Pyrimidine-nucleoside phosphorylase	69	202	4	1	94.5205	0.492611	0.085396	0.0183365	1	0.214085	2	1	2	0.5	1
swrC		Swarming motility protein SwrC	69	202	4	1	94.5205	0.492611	0.085396	0.0183365	1	0.214085	2	1	2	0.5	1
yflS		Putative malate transporter YflS	69	202	4	1	94.5205	0.492611	0.085396	0.0183365	1	0.214085	4	1	3	0.625	0.625
treP_1		PTS system trehalose-specific EIIBC component	69	202	4	1	94.5205	0.492611	0.085396	0.0183365	1	0.214085	5	1	4	0.375	0.375
feoB		Fe(2+) transporter FeoB	69	202	4	1	94.5205	0.492611	0.085396	0.0183365	1	0.214085	4	1	3	0.625	0.625
rsmI		Ribosomal RNA small subunit methyltransferase I	69	202	4	1	94.5205	0.492611	0.085396	0.0183365	1	0.214085	3	1	3	0.25	1
yokF		hypothetical protein	69	202	4	1	94.5205	0.492611	0.085396	0.0183365	1	0.214085	2	1	2	0.5	1
murG		UDP-N-acetylglucosamine--N-acetylmuramyl-(pentapeptide) pyrophosphoryl-undecaprenol N-acetylglucosamine transferase	69	202	4	1	94.5205	0.492611	0.085396	0.0183365	1	0.214085	4	1	3	0.625	0.625
nrdI		Protein NrdI	69	202	4	1	94.5205	0.492611	0.085396	0.0183365	1	0.214085	3	1	3	0.25	1
hemE		Uroporphyrinogen decarboxylase	69	202	4	1	94.5205	0.492611	0.085396	0.0183365	1	0.214085	4	1	3	0.625	0.625
ribD		Riboflavin biosynthesis protein RibD	69	202	4	1	94.5205	0.492611	0.085396	0.0183365	1	0.214085	4	1	3	0.625	0.625
group_2907		Isoleucine 2-epimerase	69	202	4	1	94.5205	0.492611	0.085396	0.0183365	1	0.214085	4	1	3	0.625	0.625
group_2980		hypothetical protein	69	202	4	1	94.5205	0.492611	0.085396	0.0183365	1	0.214085	2	1	2	0.5	1
tsaD		tRNA N6-adenosine threonylcarbamoyltransferase	69	202	4	1	94.5205	0.492611	0.085396	0.0183365	1	0.214085	2	1	2	0.5	1
group_3091		hypothetical protein	69	202	4	1	94.5205	0.492611	0.085396	0.0183365	1	0.214085	2	1	2	0.5	1
group_3648		hypothetical protein	69	202	4	1	94.5205	0.492611	0.085396	0.0183365	1	0.214085	2	1	2	0.5	1
pnp_2		Polyribonucleotide nucleotidyltransferase	69	202	4	1	94.5205	0.492611	0.085396	0.0183365	1	0.214085	4	1	3	0.625	0.625
group_3904		hypothetical protein	69	202	4	1	94.5205	0.492611	0.085396	0.0183365	1	0.214085	2	1	2	0.5	1
msrB		Peptide methionine sulfoxide reductase MsrB	69	202	4	1	94.5205	0.492611	0.085396	0.0183365	1	0.214085	2	1	2	0.5	1
crr		PTS system glucose-specific EIIA component	69	202	4	1	94.5205	0.492611	0.085396	0.0183365	1	0.214085	4	1	3	0.625	0.625
rplY		50S ribosomal protein L25	69	202	4	1	94.5205	0.492611	0.085396	0.0183365	1	0.214085	2	1	2	0.5	1
group_4056		hypothetical protein	69	202	4	1	94.5205	0.492611	0.085396	0.0183365	1	0.214085	3	1	3	0.25	1
rpsP		30S ribosomal protein S16	69	202	4	1	94.5205	0.492611	0.085396	0.0183365	1	0.214085	2	1	2	0.5	1
luxS		S-ribosylhomocysteine lyase	69	202	4	1	94.5205	0.492611	0.085396	0.0183365	1	0.214085	2	1	2	0.5	1
group_4525		putative tautomerase	69	202	4	1	94.5205	0.492611	0.085396	0.0183365	1	0.214085	3	1	3	0.25	1
fecD		Fe(3+) dicitrate transport system permease protein FecD	69	202	4	1	94.5205	0.492611	0.085396	0.0183365	1	0.214085	2	1	2	0.5	1
group_4630		hypothetical protein	69	202	4	1	94.5205	0.492611	0.085396	0.0183365	1	0.214085	2	1	2	0.5	1
hprK		HPr kinase/phosphorylase	69	202	4	1	94.5205	0.492611	0.085396	0.0183365	1	0.214085	4	1	3	0.625	0.625
odhA		2-oxoglutarate dehydrogenase E1 component	69	202	4	1	94.5205	0.492611	0.085396	0.0183365	1	0.214085	2	1	2	0.5	1
gdpP		Cyclic-di-AMP phosphodiesterase GdpP	68	203	5	0	93.1507	0	0	0.00116718	1	0.0277604	3	0	3	0.25	0.25
group_3570		putative sensor-like histidine kinase	68	203	5	0	93.1507	0	0	0.00116718	1	0.0277604	5	0	5	0.0625	0.0625
group_931	mleN_1	Malate-2H(+)/Na(+)-lactate antiporter	68	203	5	0	93.1507	0	0	0.00116718	1	0.0277604	5	0	5	0.0625	0.0625
metG		Methionine--tRNA ligase	69	203	4	0	94.5205	0	0	0.00460105	1	0.0875694	3	0	3	0.25	0.25
group_1866		putative uridylyltransferase	69	203	4	0	94.5205	0	0	0.00460105	1	0.0875694	3	0	3	0.25	0.25
group_1973		hypothetical protein	69	203	4	0	94.5205	0	0	0.00460105	1	0.0875694	3	0	3	0.25	0.25
group_3346		hypothetical protein	69	203	4	0	94.5205	0	0	0.00460105	1	0.0875694	4	0	4	0.125	0.125
group_3370		hypothetical protein	69	203	4	0	94.5205	0	0	0.00460105	1	0.0875694	4	0	4	0.125	0.125
lytM		Glycyl-glycine endopeptidase LytM	69	203	4	0	94.5205	0	0	0.00460105	1	0.0875694	3	0	3	0.25	0.25
group_3689		hypothetical protein	69	203	4	0	94.5205	0	0	0.00460105	1	0.0875694	3	0	3	0.25	0.25
hemH		Ferrochelatase	69	203	4	0	94.5205	0	0	0.00460105	1	0.0875694	3	0	3	0.25	0.25
hit		Protein hit	69	203	4	0	94.5205	0	0	0.00460105	1	0.0875694	3	0	3	0.25	0.25
group_4202		hypothetical protein	69	203	4	0	94.5205	0	0	0.00460105	1	0.0875694	3	0	3	0.25	0.25
gatD_1		Galactitol 1-phosphate 5-dehydrogenase	69	203	4	0	94.5205	0	0	0.00460105	1	0.0875694	3	0	3	0.25	0.25
cdr		Coenzyme A disulfide reductase	70	203	3	0	95.8904	0	0	0.0179441	1	0.214085	3	0	3	0.25	0.25
leuB		3-isopropylmalate dehydrogenase	70	203	3	0	95.8904	0	0	0.0179441	1	0.214085	3	0	3	0.25	0.25
norB_4		Quinolone resistance protein NorB	70	203	3	0	95.8904	0	0	0.0179441	1	0.214085	2	0	2	0.5	0.5
msmX		Oligosaccharides import ATP-binding protein MsmX	70	203	3	0	95.8904	0	0	0.0179441	1	0.214085	2	0	2	0.5	0.5
mutS_2		DNA mismatch repair protein MutS	70	203	3	0	95.8904	0	0	0.0179441	1	0.214085	3	0	3	0.25	0.25
sbnD		Staphyloferrin B transporter	70	203	3	0	95.8904	0	0	0.0179441	1	0.214085	2	0	2	0.5	0.5
arcD		Arginine/ornithine antiporter	70	203	3	0	95.8904	0	0	0.0179441	1	0.214085	2	0	2	0.5	0.5
pitA_2		hypothetical protein	70	203	3	0	95.8904	0	0	0.0179441	1	0.214085	2	0	2	0.5	0.5
group_2054		hypothetical protein	70	203	3	0	95.8904	0	0	0.0179441	1	0.214085	3	0	3	0.25	0.25
bceA_2		Bacitracin export ATP-binding protein BceA	70	203	3	0	95.8904	0	0	0.0179441	1	0.214085	3	0	3	0.25	0.25
group_2100		3-hexulose-6-phosphate synthase	70	203	3	0	95.8904	0	0	0.0179441	1	0.214085	2	0	2	0.5	0.5
hutU		Urocanate hydratase	70	203	3	0	95.8904	0	0	0.0179441	1	0.214085	2	0	2	0.5	0.5
malP		PTS system maltose-specific EIICB component	70	203	3	0	95.8904	0	0	0.0179441	1	0.214085	3	0	3	0.25	0.25
group_2203		hypothetical protein	70	203	3	0	95.8904	0	0	0.0179441	1	0.214085	2	0	2	0.5	0.5
group_2295		Putative dipeptidase	70	203	3	0	95.8904	0	0	0.0179441	1	0.214085	3	0	3	0.25	0.25
yclQ		Petrobactin-binding protein YclQ	70	203	3	0	95.8904	0	0	0.0179441	1	0.214085	3	0	3	0.25	0.25
secY_1		Protein translocase subunit SecY	70	203	3	0	95.8904	0	0	0.0179441	1	0.214085	2	0	2	0.5	0.5
folK		2-amino-4-hydroxy-6-hydroxymethyldihydropteridine pyrophosphokinase	70	203	3	0	95.8904	0	0	0.0179441	1	0.214085	3	0	3	0.25	0.25
group_2403	btuD_4	Vitamin B12 import ATP-binding protein BtuD	70	203	3	0	95.8904	0	0	0.0179441	1	0.214085	3	0	3	0.25	0.25
pdxS		Pyridoxal 5'-phosphate synthase subunit PdxS	70	203	3	0	95.8904	0	0	0.0179441	1	0.214085	2	0	2	0.5	0.5
rpsG		30S ribosomal protein S7	70	203	3	0	95.8904	0	0	0.0179441	1	0.214085	2	0	2	0.5	0.5
sbnC		Staphyloferrin B synthase	70	203	3	0	95.8904	0	0	0.0179441	1	0.214085	2	0	2	0.5	0.5
group_2659	opuCC	Carnitine transport binding protein OpuCC	70	203	3	0	95.8904	0	0	0.0179441	1	0.214085	2	0	2	0.5	0.5
group_2661		hypothetical protein	70	203	3	0	95.8904	0	0	0.0179441	1	0.214085	2	0	2	0.5	0.5
group_2833		hypothetical protein	70	203	3	0	95.8904	0	0	0.0179441	1	0.214085	2	0	2	0.5	0.5
tcaA		Membrane-associated protein TcaA	70	203	3	0	95.8904	0	0	0.0179441	1	0.214085	3	0	3	0.25	0.25
ytpP		Thioredoxin-like protein YtpP	70	203	3	0	95.8904	0	0	0.0179441	1	0.214085	3	0	3	0.25	0.25
group_3048		hypothetical protein	70	203	3	0	95.8904	0	0	0.0179441	1	0.214085	3	0	3	0.25	0.25
group_3049		hypothetical protein	70	203	3	0	95.8904	0	0	0.0179441	1	0.214085	2	0	2	0.5	0.5
tuaA		hypothetical protein	70	203	3	0	95.8904	0	0	0.0179441	1	0.214085	3	0	3	0.25	0.25
nadD		putative nicotinate-nucleotide adenylyltransferase	70	203	3	0	95.8904	0	0	0.0179441	1	0.214085	2	0	2	0.5	0.5
ydjF		putative HTH-type transcriptional regulator YdjF	70	203	3	0	95.8904	0	0	0.0179441	1	0.214085	2	0	2	0.5	0.5
ydhF		Oxidoreductase YdhF	70	203	3	0	95.8904	0	0	0.0179441	1	0.214085	2	0	2	0.5	0.5
bioB		Biotin synthase	70	203	3	0	95.8904	0	0	0.0179441	1	0.214085	2	0	2	0.5	0.5
pyrC		Dihydroorotase	70	203	3	0	95.8904	0	0	0.0179441	1	0.214085	2	0	2	0.5	0.5
group_3416		putative transcriptional regulatory protein	70	203	3	0	95.8904	0	0	0.0179441	1	0.214085	2	0	2	0.5	0.5
pyrD		Dihydroorotate dehydrogenase (quinone)	70	203	3	0	95.8904	0	0	0.0179441	1	0.214085	2	0	2	0.5	0.5
ruvB_2		Holliday junction ATP-dependent DNA helicase RuvB	70	203	3	0	95.8904	0	0	0.0179441	1	0.214085	2	0	2	0.5	0.5
group_3577		hypothetical protein	70	203	3	0	95.8904	0	0	0.0179441	1	0.214085	2	0	2	0.5	0.5
hrtA_1		Putative hemin import ATP-binding protein HrtA	70	203	3	0	95.8904	0	0	0.0179441	1	0.214085	2	0	2	0.5	0.5
group_3618		hypothetical protein	70	203	3	0	95.8904	0	0	0.0179441	1	0.214085	3	0	3	0.25	0.25
cdaA		Cyclic di-AMP synthase CdaA	70	203	3	0	95.8904	0	0	0.0179441	1	0.214085	2	0	2	0.5	0.5
mvaS		Hydroxymethylglutaryl-CoA synthase	70	203	3	0	95.8904	0	0	0.0179441	1	0.214085	2	0	2	0.5	0.5
ssaA		Staphylococcal secretory antigen SsaA	70	203	3	0	95.8904	0	0	0.0179441	1	0.214085	3	0	3	0.25	0.25
auaG		Aurachin C monooxygenase/isomerase	70	203	3	0	95.8904	0	0	0.0179441	1	0.214085	3	0	3	0.25	0.25
nrdF		Ribonucleoside-diphosphate reductase subunit beta	70	203	3	0	95.8904	0	0	0.0179441	1	0.214085	3	0	3	0.25	0.25
trxA		Thioredoxin	70	203	3	0	95.8904	0	0	0.0179441	1	0.214085	2	0	2	0.5	0.5
rnmV_2		Ribonuclease M5	70	203	3	0	95.8904	0	0	0.0179441	1	0.214085	3	0	3	0.25	0.25
dtd3		D-aminoacyl-tRNA deacylase	70	203	3	0	95.8904	0	0	0.0179441	1	0.214085	3	0	3	0.25	0.25
group_3707		hypothetical protein	70	203	3	0	95.8904	0	0	0.0179441	1	0.214085	3	0	3	0.25	0.25
srtA		Sortase A	70	203	3	0	95.8904	0	0	0.0179441	1	0.214085	3	0	3	0.25	0.25
pta		Phosphate acetyltransferase	70	203	3	0	95.8904	0	0	0.0179441	1	0.214085	2	0	2	0.5	0.5
group_4185		Acetyltransferase	70	203	3	0	95.8904	0	0	0.0179441	1	0.214085	2	0	2	0.5	0.5
group_4187		hypothetical protein	70	203	3	0	95.8904	0	0	0.0179441	1	0.214085	3	0	3	0.25	0.25
icaD		Poly-beta-1,6-N-acetyl-D-glucosamine synthesis protein IcaD	70	203	3	0	95.8904	0	0	0.0179441	1	0.214085	2	0	2	0.5	0.5
atpE		ATP synthase subunit c	70	203	3	0	95.8904	0	0	0.0179441	1	0.214085	2	0	2	0.5	0.5
atpC		ATP synthase epsilon chain	70	203	3	0	95.8904	0	0	0.0179441	1	0.214085	2	0	2	0.5	0.5
group_4377		hypothetical protein	70	203	3	0	95.8904	0	0	0.0179441	1	0.214085	2	0	2	0.5	0.5
bshB2		putative N-acetyl-alpha-D-glucosaminyl L-malate deacetylase 2	70	203	3	0	95.8904	0	0	0.0179441	1	0.214085	2	0	2	0.5	0.5
cidA		Holin-like protein CidA	70	203	3	0	95.8904	0	0	0.0179441	1	0.214085	2	0	2	0.5	0.5
infA		Translation initiation factor IF-1	70	203	3	0	95.8904	0	0	0.0179441	1	0.214085	2	0	2	0.5	0.5
rplR		50S ribosomal protein L18	70	203	3	0	95.8904	0	0	0.0179441	1	0.214085	2	0	2	0.5	0.5
esxD		Type VII secretion system extracellular protein D	70	203	3	0	95.8904	0	0	0.0179441	1	0.214085	2	0	2	0.5	0.5
divIC		Cell division protein DivIC	70	203	3	0	95.8904	0	0	0.0179441	1	0.214085	3	0	3	0.25	0.25
cntL		D-histidine 2-aminobutanoyltransferase	70	203	3	0	95.8904	0	0	0.0179441	1	0.214085	2	0	2	0.5	0.5
sbnH		2-[(L-alanin-3-ylcarbamoyl)methyl]-2-hydroxybutanedioate decarboxylase	70	203	3	0	95.8904	0	0	0.0179441	1	0.214085	2	0	2	0.5	0.5
tarL		Teichoic acid ribitol-phosphate polymerase TarL	70	203	3	0	95.8904	0	0	0.0179441	1	0.214085	2	0	2	0.5	0.5
group_5837		2-dehydropantoate 2-reductase	70	203	3	0	95.8904	0	0	0.0179441	1	0.214085	2	0	2	0.5	0.5

## Sheet: NAE
Gene	Non-unique Gene name	Annotation	Number_pos_present_in	Number_neg_present_in	Number_pos_not_present_in	Number_neg_not_present_in	Sensitivity	Specificity	Odds_ratio	Naive_p	Bonferroni_p	Benjamini_H_p	Max_Pairwise_comparisons	Max_supporting_pairs	Max_opposing_pairs	Best_pairwise_comp_p	Worst_pairwise_comp_p
group_3927		IS30 family transposase ISSau5	121	0	9	146	93.0769	100	inf	3.06114e-68	1.92637e-64	1.92637e-64	6	6	0	0.03125	0.03125
arcA_2		Arginine deiminase	120	0	10	146	92.3077	100	inf	4.77537e-67	3.00514e-63	3.75643e-64	7	7	0	0.015625	0.015625
gsiD		hypothetical protein	120	0	10	146	92.3077	100	inf	4.77537e-67	3.00514e-63	3.75643e-64	7	7	0	0.015625	0.015625
cmoB		tRNA U34 carboxymethyltransferase	120	0	10	146	92.3077	100	inf	4.77537e-67	3.00514e-63	3.75643e-64	7	7	0	0.015625	0.015625
cntA_2		Metal-staphylopine-binding protein CntA	120	0	10	146	92.3077	100	inf	4.77537e-67	3.00514e-63	3.75643e-64	7	7	0	0.015625	0.015625
argF_2		Ornithine carbamoyltransferase	120	0	10	146	92.3077	100	inf	4.77537e-67	3.00514e-63	3.75643e-64	7	7	0	0.015625	0.015625
arcC1_2		Carbamate kinase 1	120	0	10	146	92.3077	100	inf	4.77537e-67	3.00514e-63	3.75643e-64	7	7	0	0.015625	0.015625
nikE_2		Nickel import ATP-binding protein NikE	120	0	10	146	92.3077	100	inf	4.77537e-67	3.00514e-63	3.75643e-64	7	7	0	0.015625	0.015625
group_4636		hypothetical protein	129	9	1	137	99.2308	93.8356	1963.67	2.88407e-66	1.81495e-62	2.01661e-63	11	10	1	0.0117188	0.0117188
group_1464		IS30 family transposase ISSau5	121	1	9	145	93.0769	99.3151	1949.44	3.51952e-66	2.21483e-62	2.21483e-63	7	6	1	0.125	0.125
group_2584		hypothetical protein	119	0	11	146	91.5385	100	inf	6.81576e-66	4.28916e-62	2.52303e-63	7	7	0	0.015625	0.015625
group_3238		hypothetical protein	119	0	11	146	91.5385	100	inf	6.81576e-66	4.28916e-62	2.52303e-63	7	7	0	0.015625	0.015625
arcD_2		Arginine/ornithine antiporter	119	0	11	146	91.5385	100	inf	6.81576e-66	4.28916e-62	2.52303e-63	7	7	0	0.015625	0.015625
adhD		Putative alcohol dehydrogenase D	119	0	11	146	91.5385	100	inf	6.81576e-66	4.28916e-62	2.52303e-63	7	7	0	0.015625	0.015625
group_3951		Monoacylglycerol lipase	119	0	11	146	91.5385	100	inf	6.81576e-66	4.28916e-62	2.52303e-63	7	7	0	0.015625	0.015625
cntD_2		Metal-staphylopine import system ATP-binding protein CntD	119	0	11	146	91.5385	100	inf	6.81576e-66	4.28916e-62	2.52303e-63	7	7	0	0.015625	0.015625
speG		Spermidine N(1)-acetyltransferase	119	0	11	146	91.5385	100	inf	6.81576e-66	4.28916e-62	2.52303e-63	7	7	0	0.015625	0.015625
nikB_2		Nickel import system permease protein NikB	120	1	10	145	92.3077	99.3151	1740	5.41086e-65	3.40506e-61	1.8917e-62	8	7	1	0.0703125	0.0703125
group_4664		hypothetical protein	118	0	12	146	90.7692	100	inf	8.97408e-65	5.64739e-61	2.45539e-62	7	7	0	0.015625	0.015625
group_4665		hypothetical protein	118	0	12	146	90.7692	100	inf	8.97408e-65	5.64739e-61	2.45539e-62	7	7	0	0.015625	0.015625
group_4668		hypothetical protein	118	0	12	146	90.7692	100	inf	8.97408e-65	5.64739e-61	2.45539e-62	6	6	0	0.03125	0.03125
group_4669		hypothetical protein	118	0	12	146	90.7692	100	inf	8.97408e-65	5.64739e-61	2.45539e-62	7	7	0	0.015625	0.015625
group_4677		IS110 family transposase ISSep2	118	0	12	146	90.7692	100	inf	8.97408e-65	5.64739e-61	2.45539e-62	7	7	0	0.015625	0.015625
argR_3		Arginine repressor	117	0	13	146	90	100	inf	1.0976e-63	6.90719e-60	2.65661e-61	6	6	0	0.03125	0.03125
arcR_2		HTH-type transcriptional regulator ArcR	117	0	13	146	90	100	inf	1.0976e-63	6.90719e-60	2.65661e-61	5	5	0	0.0625	0.0625
group_4667		hypothetical protein	117	0	13	146	90	100	inf	1.0976e-63	6.90719e-60	2.65661e-61	6	6	0	0.03125	0.03125
group_3244		hypothetical protein	120	2	10	144	92.3077	98.6301	864	3.08946e-63	1.94419e-59	6.70412e-61	9	8	1	0.0390625	0.0390625
group_4675		hypothetical protein	120	2	10	144	92.3077	98.6301	864	3.08946e-63	1.94419e-59	6.70412e-61	9	8	1	0.0390625	0.0390625
group_4676		hypothetical protein	120	2	10	144	92.3077	98.6301	864	3.08946e-63	1.94419e-59	6.70412e-61	9	8	1	0.0390625	0.0390625
group_3945		hypothetical protein	116	0	14	146	89.2308	100	inf	1.2544e-62	7.89393e-59	2.46685e-60	7	7	0	0.015625	0.015625
group_4661		hypothetical protein	116	0	14	146	89.2308	100	inf	1.2544e-62	7.89393e-59	2.46685e-60	5	5	0	0.0625	0.0625
group_4670		hypothetical protein	116	0	14	146	89.2308	100	inf	1.2544e-62	7.89393e-59	2.46685e-60	4	4	0	0.125	0.125
group_4680		hypothetical protein	117	1	13	145	90	99.3151	1305	1.19017e-61	7.48974e-58	2.20287e-59	9	8	1	0.0390625	0.0390625
group_4681		hypothetical protein	117	1	13	145	90	99.3151	1305	1.19017e-61	7.48974e-58	2.20287e-59	9	8	1	0.0390625	0.0390625
group_3225		hypothetical protein	123	6	7	140	94.6154	95.8904	410	3.95599e-61	2.48951e-57	7.11287e-59	10	7	4	0.34375	0.753906
group_617		putative protein	128	13	2	133	98.4615	91.0959	654.769	2.0862e-60	1.31284e-56	3.64679e-58	11	9	2	0.0654297	0.0654297
group_3922		hypothetical protein	129	15	1	131	99.2308	89.726	1126.6	3.08765e-60	1.94306e-56	5.2515e-58	11	10	1	0.0117188	0.0117188
group_2002		IS3 family transposase ISSau4	113	0	17	146	86.9231	100	inf	1.30709e-59	8.22549e-56	2.1646e-57	6	6	0	0.03125	0.03125
group_3931		hypothetical protein	115	1	15	145	88.4615	99.3151	1111.67	1.41755e-59	8.92067e-56	2.23017e-57	9	8	1	0.0390625	0.0390625
graR_3		Response regulator protein GraR	115	1	15	145	88.4615	99.3151	1111.67	1.41755e-59	8.92067e-56	2.23017e-57	9	8	1	0.0390625	0.0390625
group_4672		hypothetical protein	116	2	14	144	89.2308	98.6301	596.571	7.21762e-59	4.54205e-55	1.10782e-56	9	8	1	0.0390625	0.0390625
group_3956		hypothetical protein	120	5	10	141	92.3077	96.5753	338.4	8.02913e-59	5.05273e-55	1.20303e-56	10	8	2	0.109375	0.109375
bcrA_4		Bacitracin transport ATP-binding protein BcrA	114	1	16	145	87.6923	99.3151	1033.12	1.41421e-58	8.89964e-55	2.06968e-56	9	8	1	0.0390625	0.0390625
group_1408		hypothetical protein	129	17	1	129	99.2308	88.3562	978.882	2.42517e-58	1.52616e-54	3.46855e-56	10	10	0	0.00195312	0.00195312
group_3950		hypothetical protein	115	2	15	144	88.4615	98.6301	552	7.52201e-58	4.7336e-54	1.05191e-55	9	8	1	0.0390625	0.0390625
bcrB		Bacitracin transport permease protein BcrB	113	1	17	145	86.9231	99.3151	963.824	1.33603e-57	8.40766e-54	1.82775e-55	9	8	1	0.0390625	0.0390625
group_4634		hypothetical protein	129	18	1	128	99.2308	87.6712	917.333	2.03048e-57	1.27778e-53	2.71868e-55	11	10	1	0.0117188	0.0117188
group_3920		hypothetical protein	129	19	1	127	99.2308	86.9863	862.263	1.6648e-56	1.04766e-52	2.18263e-54	11	10	1	0.0117188	0.0117188
aphA		Aminoglycoside 3'-phosphotransferase	115	3	15	143	88.4615	97.9452	365.444	2.68198e-56	1.68777e-52	3.44443e-54	10	8	2	0.109375	0.109375
group_586		hypothetical protein	119	6	11	140	91.5385	95.8904	252.424	2.77206e-56	1.74446e-52	3.48891e-54	8	7	2	0.0703125	0.289062
satA		Streptothricin acetyltransferase A	113	2	17	144	86.9231	98.6301	478.588	6.88317e-56	4.33158e-52	8.49329e-54	10	8	2	0.109375	0.109375
mrpA		Na(+)/H(+) antiporter subunit A	125	13	5	133	96.1538	91.0959	255.769	1.25151e-55	7.87576e-52	1.51457e-53	11	9	3	0.0654297	0.226562
group_775	mrpA	Na(+)/H(+) antiporter subunit A	4	131	126	15	3.07692	10.274	0.00363504	2.33468e-55	1.46921e-51	2.7721e-53	10	2	9	0.0214844	0.109375
graS_3		Sensor histidine kinase GraS	114	3	16	143	87.6923	97.9452	339.625	2.59799e-55	1.63492e-51	3.02762e-53	10	8	2	0.109375	0.109375
group_615		putative protein	121	10	9	136	93.0769	93.1507	182.844	8.96734e-54	5.64315e-50	1.02603e-51	8	7	3	0.0703125	0.726562
group_618		putative protein	2	125	128	21	1.53846	14.3836	0.002625	4.73312e-53	2.97855e-49	5.31885e-51	11	2	9	0.0654297	0.0654297
uppP_2		Undecaprenyl-diphosphatase	107	1	23	145	82.3077	99.3151	674.565	3.5789e-52	2.2522e-48	3.95123e-50	7	6	1	0.125	0.125
group_1433		hypothetical protein	124	16	6	130	95.3846	89.0411	167.917	9.44134e-52	5.94144e-48	1.02439e-49	9	7	3	0.179688	0.507812
group_1609		hypothetical protein	1	120	129	26	0.769231	17.8082	0.00167959	8.1718e-51	5.14251e-47	8.71612e-49	11	1	11	0.000976562	0.0117188
group_527	hin	DNA-invertase hin	107	2	23	144	82.3077	98.6301	334.957	1.68596e-50	1.06097e-46	1.76829e-48	9	8	1	0.0390625	0.0390625
group_4280		hypothetical protein	1	119	129	27	0.769231	18.4932	0.00175884	4.78426e-50	3.01073e-46	4.93563e-48	11	1	11	0.000976562	0.0117188
group_2258		IS3 family transposase ISSau4	114	7	16	139	87.6923	95.2055	141.482	4.91344e-50	3.09203e-46	4.98714e-48	9	6	3	0.507812	0.507812
group_232		hypothetical protein	111	5	19	141	85.3846	96.5753	164.747	1.64699e-49	1.03645e-45	1.64516e-47	8	6	4	0.289062	1
group_5744		hypothetical protein	1	117	129	29	0.769231	19.863	0.00192142	1.55204e-48	9.76696e-45	1.52609e-46	11	1	11	0.000976562	0.0117188
group_787		hypothetical protein	127	28	3	118	97.6923	80.8219	178.405	4.16296e-46	2.61975e-42	4.03038e-44	11	10	3	0.0117188	0.226562
group_2590		hypothetical protein	106	5	24	141	81.5385	96.5753	124.55	1.84268e-45	1.1596e-41	1.75697e-43	9	6	3	0.507812	0.507812
group_4648		hypothetical protein	116	14	14	132	89.2308	90.411	78.1224	7.38647e-45	4.64831e-41	6.93777e-43	10	8	3	0.109375	0.34375
group_4671		hypothetical protein	120	19	10	127	92.3077	86.9863	80.2105	1.52593e-44	9.60265e-41	1.41215e-42	10	8	3	0.109375	0.34375
gloB_2		Hydroxyacylglutathione hydrolase	122	22	8	124	93.8462	84.9315	85.9545	3.16398e-44	1.99109e-40	2.84441e-42	11	9	3	0.0654297	0.226562
group_3243		hypothetical protein	122	22	8	124	93.8462	84.9315	85.9545	3.16398e-44	1.99109e-40	2.84441e-42	11	9	3	0.0654297	0.226562
group_177		hypothetical protein	126	29	4	117	96.9231	80.137	127.086	9.08442e-44	5.71683e-40	8.05187e-42	8	8	1	0.0078125	0.0703125
group_4674		hypothetical protein	122	23	8	123	93.8462	84.2466	81.5543	2.07913e-43	1.3084e-39	1.81722e-41	11	9	3	0.0654297	0.226562
group_229		hypothetical protein	1	108	129	38	0.769231	26.0274	0.00272753	1.78449e-42	1.12298e-38	1.53833e-40	11	1	11	0.000976562	0.0117188
group_6150		hypothetical protein	118	20	12	126	90.7692	86.3014	61.95	2.04669e-41	1.28798e-37	1.74051e-39	9	6	4	0.507812	1
group_3924		hypothetical protein	126	33	4	113	96.9231	77.3973	107.864	3.03625e-41	1.91071e-37	2.51978e-39	11	9	4	0.0654297	0.548828
infB_2		Translation initiation factor IF-2	127	35	3	111	97.6923	76.0274	134.257	3.04311e-41	1.91503e-37	2.51978e-39	11	10	3	0.0117188	0.226562
group_3240		hypothetical protein	89	0	41	146	68.4615	100	inf	9.94204e-41	6.25653e-37	8.12536e-39	2	2	0	0.5	0.5
group_492		hypothetical protein	126	34	4	112	96.9231	76.7123	103.765	1.40289e-40	8.82839e-37	1.13184e-38	11	8	4	0.226562	0.548828
group_358		hypothetical protein	120	25	10	121	92.3077	82.8767	58.08	8.21118e-40	5.1673e-36	6.54088e-38	11	7	6	0.548828	1
group_5047		hypothetical protein	0	100	130	46	0	31.5068	0	1.54195e-39	9.70347e-36	1.21293e-37	11	0	11	0.000976562	0.000976562
hin		DNA-invertase hin	9	117	121	29	6.92308	19.863	0.0184361	3.8071e-38	2.39581e-34	2.95779e-36	11	1	11	0.000976562	0.0117188
group_2571		hypothetical protein	124	36	6	110	95.3846	75.3425	63.1481	7.15898e-37	4.50514e-33	5.49408e-35	11	7	5	0.548828	1
group_274	uvrB_1	UvrABC system protein B	125	39	5	107	96.1538	73.2877	68.5897	3.63864e-36	2.2898e-32	2.75879e-34	11	8	4	0.226562	0.548828
group_3932		hypothetical protein	103	12	27	134	79.2308	91.7808	42.5988	8.87082e-36	5.58241e-32	6.64572e-34	11	8	4	0.226562	0.548828
group_390		hypothetical protein	80	0	50	146	61.5385	100	inf	3.87425e-35	2.43806e-31	2.86831e-33	1	1	0	1	1
uvrB_2		UvrABC system protein B	1	95	129	51	0.769231	34.9315	0.00416157	6.97031e-35	4.38642e-31	5.10048e-33	10	1	9	0.0214844	0.0214844
group_4649		hypothetical protein	105	15	25	131	80.7692	89.726	36.68	8.12974e-35	5.11604e-31	5.88051e-33	11	8	4	0.226562	0.548828
group_2784		hypothetical protein	103	19	27	127	79.2308	86.9863	25.499	2.8366e-30	1.78507e-26	2.02849e-28	10	8	4	0.109375	0.753906
group_1606		hypothetical protein	1	84	129	62	0.769231	42.4658	0.00572167	3.38422e-29	2.12969e-25	2.39291e-27	10	1	10	0.00195312	0.0214844
group_703		hypothetical protein	122	47	8	99	93.8462	67.8082	32.1223	1.92691e-28	1.2126e-24	1.34734e-26	11	9	3	0.0654297	0.226562
group_227		hypothetical protein	75	3	55	143	57.6923	97.9452	65	1.18905e-27	7.48271e-24	8.22276e-26	7	5	2	0.453125	0.453125
group_1380		hypothetical protein	121	47	9	99	93.0769	67.8082	28.3191	1.57312e-27	9.89967e-24	1.07605e-25	10	7	4	0.34375	0.753906
bin3		Putative transposon Tn552 DNA-invertase bin3	116	39	14	107	89.2308	73.2877	22.7326	1.7216e-27	1.0834e-23	1.16495e-25	11	8	4	0.226562	0.548828
group_1437	msr(A)	ABC-F type ribosomal protection protein Msr(A)	66	0	64	146	50.7692	100	inf	1.93443e-27	1.21734e-23	1.29504e-25	3	3	0	0.25	0.25
group_857	bin3	Putative transposon Tn552 DNA-invertase bin3	1	78	129	68	0.769231	46.5753	0.0067581	2.98024e-26	1.87547e-22	1.97418e-24	11	1	11	0.000976562	0.0117188
group_2615		hypothetical protein	0	72	130	74	0	50.6849	0	1.8918e-25	1.19051e-21	1.22733e-23	10	0	10	0.00195312	0.00195312
group_4027		hypothetical protein	0	72	130	74	0	50.6849	0	1.8918e-25	1.19051e-21	1.22733e-23	10	0	10	0.00195312	0.00195312
group_4031		hypothetical protein	0	71	130	75	0	51.3699	0	5.27921e-25	3.32221e-21	3.39001e-23	10	0	10	0.00195312	0.00195312
macB		putative ABC transporter ATP-binding protein	0	70	130	76	0	52.0548	0	1.46532e-24	9.22123e-21	9.12993e-23	11	0	11	0.000976562	0.000976562
group_3261		hypothetical protein	0	70	130	76	0	52.0548	0	1.46532e-24	9.22123e-21	9.12993e-23	11	0	11	0.000976562	0.000976562
group_3986		hypothetical protein	0	70	130	76	0	52.0548	0	1.46532e-24	9.22123e-21	9.12993e-23	11	0	11	0.000976562	0.000976562
mco		Multicopper oxidase mco	0	68	130	78	0	53.4247	0	1.11267e-23	7.00203e-20	6.79809e-22	9	0	9	0.00390625	0.00390625
group_4748		hypothetical protein	0	68	130	78	0	53.4247	0	1.11267e-23	7.00203e-20	6.79809e-22	10	0	10	0.00195312	0.00195312
garB		Glutathione amide reductase	0	67	130	79	0	54.1096	0	3.04627e-23	1.91702e-19	1.75873e-21	9	0	9	0.00390625	0.00390625
group_2605		hypothetical protein	0	67	130	79	0	54.1096	0	3.04627e-23	1.91702e-19	1.75873e-21	9	0	9	0.00390625	0.00390625
merA		Mercuric reductase	0	67	130	79	0	54.1096	0	3.04627e-23	1.91702e-19	1.75873e-21	9	0	9	0.00390625	0.00390625
group_3294		hypothetical protein	0	67	130	79	0	54.1096	0	3.04627e-23	1.91702e-19	1.75873e-21	7	0	7	0.015625	0.015625
group_3987		hypothetical protein	0	67	130	79	0	54.1096	0	3.04627e-23	1.91702e-19	1.75873e-21	9	0	9	0.00390625	0.00390625
merR1		Mercuric resistance operon regulatory protein	0	67	130	79	0	54.1096	0	3.04627e-23	1.91702e-19	1.75873e-21	9	0	9	0.00390625	0.00390625
group_4490		hypothetical protein	125	64	5	82	96.1538	56.1644	32.0312	4.05497e-23	2.55179e-19	2.31981e-21	10	10	2	0.00195312	0.109375
blaR1		beta-lactam sensor/signal transducer BlaR1	0	66	130	80	0	54.7945	0	8.30788e-23	5.22815e-19	4.50702e-21	10	0	10	0.00195312	0.00195312
gltR_2		HTH-type transcriptional regulator GltR	0	66	130	80	0	54.7945	0	8.30788e-23	5.22815e-19	4.50702e-21	9	0	9	0.00390625	0.00390625
group_4028		hypothetical protein	0	66	130	80	0	54.7945	0	8.30788e-23	5.22815e-19	4.50702e-21	9	0	9	0.00390625	0.00390625
group_4868		hypothetical protein	0	66	130	80	0	54.7945	0	8.30788e-23	5.22815e-19	4.50702e-21	10	0	10	0.00195312	0.00195312
group_4874		hypothetical protein	0	66	130	80	0	54.7945	0	8.30788e-23	5.22815e-19	4.50702e-21	9	0	9	0.00390625	0.00390625
group_4876		hypothetical protein	0	66	130	80	0	54.7945	0	8.30788e-23	5.22815e-19	4.50702e-21	9	0	9	0.00390625	0.00390625
blaR1-2		beta-lactam sensor/signal transducer BlaR1	117	50	13	96	90	65.7534	17.28	9.33327e-23	5.87343e-19	5.02002e-21	11	8	4	0.226562	0.548828
acuI		putative acrylyl-CoA reductase AcuI	120	55	10	91	92.3077	62.3288	19.8545	1.1584e-22	7.28982e-19	6.1259e-21	11	8	4	0.226562	0.548828
group_2776		hypothetical protein	120	55	10	91	92.3077	62.3288	19.8545	1.1584e-22	7.28982e-19	6.1259e-21	11	8	4	0.226562	0.548828
group_3285		hypothetical protein	0	65	130	81	0	55.4795	0	2.25764e-22	1.42073e-18	1.15507e-20	9	0	9	0.00390625	0.00390625
group_4026		hypothetical protein	0	65	130	81	0	55.4795	0	2.25764e-22	1.42073e-18	1.15507e-20	9	0	9	0.00390625	0.00390625
merB		Alkylmercury lyase	0	65	130	81	0	55.4795	0	2.25764e-22	1.42073e-18	1.15507e-20	8	0	8	0.0078125	0.0078125
group_4875		hypothetical protein	0	65	130	81	0	55.4795	0	2.25764e-22	1.42073e-18	1.15507e-20	9	0	9	0.00390625	0.00390625
group_3249		hypothetical protein	58	1	72	145	44.6154	99.3151	116.806	7.15415e-22	4.50211e-18	3.63073e-20	4	3	1	0.625	0.625
group_2104	rhaR_2	HTH-type transcriptional activator RhaR	87	18	43	128	66.9231	87.6712	14.3876	1.59722e-21	1.00513e-17	8.04105e-20	9	8	4	0.0390625	1
group_4866		hypothetical protein	0	63	130	83	0	56.8493	0	1.65076e-21	1.03883e-17	8.24465e-20	9	0	9	0.00390625	0.00390625
group_3486		hypothetical protein	126	71	4	75	96.9231	51.3699	33.2746	2.45651e-21	1.54588e-17	1.21723e-19	9	8	3	0.0390625	0.507812
group_3287		hypothetical protein	0	62	130	84	0	57.5342	0	4.443e-21	2.79598e-17	2.18436e-19	9	0	9	0.00390625	0.00390625
group_4022		hypothetical protein	0	61	130	85	0	58.2192	0	1.19222e-20	7.50262e-17	5.81598e-19	9	0	9	0.00390625	0.00390625
group_3269		hypothetical protein	0	60	130	86	0	58.9041	0	3.18945e-20	2.00712e-16	1.53215e-18	10	0	10	0.00195312	0.00195312
group_3933		hypothetical protein	0	60	130	86	0	58.9041	0	3.18945e-20	2.00712e-16	1.53215e-18	8	0	8	0.0078125	0.0078125
group_1457		hypothetical protein	0	59	130	87	0	59.589	0	8.50605e-20	5.35285e-16	4.05519e-18	9	0	9	0.00390625	0.00390625
group_4029		hypothetical protein	0	58	130	88	0	60.274	0	1.09805e-19	6.91e-16	5.19549e-18	9	0	9	0.00390625	0.00390625
rhaR_2		HTH-type transcriptional activator RhaR	43	125	87	21	33.0769	14.3836	0.0830345	1.32971e-19	8.36789e-16	6.24469e-18	10	4	8	0.109375	0.753906
group_2621		hypothetical protein	0	54	130	92	0	63.0137	0	3.939e-18	2.47881e-14	1.82265e-16	7	0	7	0.015625	0.015625
group_4030		hypothetical protein	0	54	130	92	0	63.0137	0	3.939e-18	2.47881e-14	1.82265e-16	9	0	9	0.00390625	0.00390625
copB		Copper-exporting P-type ATPase B	118	62	12	84	90.7692	57.5342	13.3226	4.91303e-18	3.09177e-14	2.25677e-16	10	7	5	0.34375	1
group_4286		hypothetical protein	0	53	130	93	0	63.6986	0	9.50341e-18	5.9805e-14	4.27178e-16	10	0	10	0.00195312	0.00195312
group_4822		hypothetical protein	0	53	130	93	0	63.6986	0	9.50341e-18	5.9805e-14	4.27178e-16	10	0	10	0.00195312	0.00195312
group_702		hypothetical protein	0	53	130	93	0	63.6986	0	9.50341e-18	5.9805e-14	4.27178e-16	7	0	7	0.015625	0.015625
group_665		hypothetical protein	1	56	129	90	0.769231	61.6438	0.0124585	3.38105e-17	2.1277e-13	1.509e-15	10	1	10	0.00195312	0.0214844
group_956		hypothetical protein	5	67	125	79	3.84615	54.1096	0.0471642	4.36493e-17	2.74685e-13	1.9344e-15	10	2	10	0.00195312	0.109375
group_2617		hypothetical protein	0	51	130	95	0	65.0685	0	5.44503e-17	3.42656e-13	2.39619e-15	8	0	8	0.0078125	0.0078125
ydhK		putative protein YdhK	119	67	11	79	91.5385	54.1096	12.7558	5.59692e-17	3.52214e-13	2.44593e-15	10	7	5	0.34375	1
group_2633		hypothetical protein	0	50	130	96	0	65.7534	0	1.29359e-16	8.14056e-13	5.61418e-15	6	0	6	0.03125	0.03125
group_1566		hypothetical protein	69	13	61	133	53.0769	91.0959	11.5725	2.56379e-16	1.6134e-12	1.10507e-14	9	5	6	0.507812	1
group_170		hypothetical protein	0	49	130	97	0	66.4384	0	3.05868e-16	1.92483e-12	1.30941e-14	10	0	10	0.00195312	0.00195312
entG		Enterotoxin type G	1	53	129	93	0.769231	63.6986	0.0136025	5.17134e-16	3.25433e-12	2.16955e-14	10	1	10	0.00195312	0.0214844
entA_2		Enterotoxin type A	1	53	129	93	0.769231	63.6986	0.0136025	5.17134e-16	3.25433e-12	2.16955e-14	10	1	10	0.00195312	0.0214844
group_862		hypothetical protein	1	53	129	93	0.769231	63.6986	0.0136025	5.17134e-16	3.25433e-12	2.16955e-14	10	1	10	0.00195312	0.0214844
group_4285		hypothetical protein	1	52	129	94	0.769231	64.3836	0.0140131	1.27397e-15	8.01711e-12	5.27441e-14	10	1	10	0.00195312	0.0214844
group_4287		hypothetical protein	1	52	129	94	0.769231	64.3836	0.0140131	1.27397e-15	8.01711e-12	5.27441e-14	10	1	10	0.00195312	0.0214844
group_4021		hypothetical protein	0	47	130	99	0	67.8082	0	1.68727e-15	1.0618e-11	6.93987e-14	10	0	10	0.00195312	0.00195312
group_1168		hypothetical protein	1	50	129	96	0.769231	65.7534	0.0148837	3.73879e-15	2.35282e-11	1.52781e-13	10	1	10	0.00195312	0.0214844
group_4878		hypothetical protein	0	46	130	100	0	68.4932	0	3.93802e-15	2.4782e-11	1.59884e-13	10	0	10	0.00195312	0.00195312
group_1373		hypothetical protein	127	90	3	56	97.6923	38.3562	26.3407	5.33814e-15	3.35929e-11	2.15339e-13	11	11	1	0.000976562	0.0117188
entD		Enterotoxin type D	0	45	130	101	0	69.1781	0	9.15519e-15	5.76136e-11	3.6235e-13	10	0	10	0.00195312	0.00195312
group_4281		hypothetical protein	0	45	130	101	0	69.1781	0	9.15519e-15	5.76136e-11	3.6235e-13	10	0	10	0.00195312	0.00195312
group_661		hypothetical protein	0	45	130	101	0	69.1781	0	9.15519e-15	5.76136e-11	3.6235e-13	5	0	5	0.0625	0.0625
group_1565		hypothetical protein	64	130	66	16	49.2308	10.9589	0.119347	2.48749e-13	1.56538e-09	9.78362e-12	8	6	5	0.289062	0.726562
ysdC_1		Putative aminopeptidase YsdC	130	106	0	40	100	27.3973	inf	5.90178e-13	3.71399e-09	2.30683e-11	10	10	0	0.00195312	0.00195312
group_286	sasG	Surface protein G	110	64	20	82	84.6154	56.1644	7.04688	1.0877e-12	6.84488e-09	4.22523e-11	8	5	4	0.726562	1
group_1042	ysdC_2	Putative aminopeptidase YsdC	0	39	130	107	0	73.2877	0	1.34536e-12	8.46635e-09	5.16241e-11	9	0	9	0.00390625	0.00390625
pnoA		Nitronate monooxygenase	0	39	130	107	0	73.2877	0	1.34536e-12	8.46635e-09	5.16241e-11	6	0	6	0.03125	0.03125
group_1131		putative lipoprotein	69	132	61	14	53.0769	9.58904	0.11997	2.45723e-12	1.54633e-08	9.37171e-11	9	7	4	0.179688	1
group_1607		hypothetical protein	0	38	130	108	0	73.9726	0	3.05843e-12	1.92467e-08	1.1525e-10	9	0	9	0.00390625	0.00390625
group_1611		hypothetical protein	0	38	130	108	0	73.9726	0	3.05843e-12	1.92467e-08	1.1525e-10	9	0	9	0.00390625	0.00390625
essG_8		Type VII secretion system protein EsaG	120	83	10	63	92.3077	43.1507	9.10843	5.62626e-12	3.5406e-08	2.1075e-10	9	6	5	0.507812	1
group_102		hypothetical protein	31	0	99	146	23.8462	100	inf	8.5654e-12	5.39021e-08	3.17071e-10	3	3	0	0.25	0.25
group_104		IS6 family transposase IS257R1	31	0	99	146	23.8462	100	inf	8.5654e-12	5.39021e-08	3.17071e-10	2	2	0	0.5	0.5
group_4020		hypothetical protein	0	36	130	110	0	75.3425	0	1.56816e-11	9.86841e-08	5.771e-10	8	0	8	0.0078125	0.0078125
group_1013		hypothetical protein	0	35	130	111	0	76.0274	0	3.5373e-11	2.22602e-07	1.2942e-09	8	0	8	0.0078125	0.0078125
group_107		IS6 family transposase IS431R	38	3	92	143	29.2308	97.9452	19.6884	4.45684e-11	2.80469e-07	1.62121e-09	3	2	2	1	1
yofA		HTH-type transcriptional regulator YofA	65	126	65	20	50	13.6986	0.15873	6.17035e-11	3.883e-07	2.23161e-09	10	8	4	0.109375	0.753906
group_3860		hypothetical protein	128	105	2	41	98.4615	28.0822	24.9905	6.53904e-11	4.11502e-07	2.35144e-09	10	8	2	0.109375	0.109375
group_2775		hypothetical protein	5	49	125	97	3.84615	66.4384	0.0791837	7.32679e-11	4.61075e-07	2.61974e-09	10	1	10	0.00195312	0.0214844
group_112		hypothetical protein	0	34	130	112	0	76.7123	0	7.959e-11	5.0086e-07	2.81382e-09	4	0	4	0.125	0.125
group_2013		IS6 family transposase ISSau6	0	34	130	112	0	76.7123	0	7.959e-11	5.0086e-07	2.81382e-09	5	0	5	0.0625	0.0625
group_845	yofA	HTH-type transcriptional regulator YofA	63	19	67	127	48.4615	86.9863	6.28515	1.00633e-10	6.33284e-07	3.5379e-09	10	2	9	0.0214844	0.109375
group_4600		hypothetical protein	128	106	2	40	98.4615	27.3973	24.1509	1.39538e-10	8.78115e-07	4.87842e-09	10	8	2	0.109375	0.109375
splA		Serine protease SplA	130	113	0	33	100	22.6027	inf	1.78627e-10	1.1241e-06	6.17636e-09	8	8	0	0.0078125	0.0078125
group_4034		hypothetical protein	0	33	130	113	0	77.3973	0	1.78627e-10	1.1241e-06	6.17636e-09	6	0	6	0.03125	0.03125
essG_7		Type VII secretion system protein EsaG	116	81	14	65	89.2308	44.5205	6.64903	3.35939e-10	2.11407e-06	1.15523e-08	9	6	5	0.507812	1
group_546	qorB	Quinone oxidoreductase 2	6	49	124	97	4.61538	66.4384	0.0957867	3.70925e-10	2.33423e-06	1.2686e-08	10	4	8	0.109375	0.753906
splB		Serine protease SplB	130	114	0	32	100	21.9178	inf	3.99868e-10	2.51637e-06	1.3385e-08	8	8	0	0.0078125	0.0078125
group_3450		hypothetical protein	130	114	0	32	100	21.9178	inf	3.99868e-10	2.51637e-06	1.3385e-08	7	7	0	0.015625	0.015625
group_3827		hypothetical protein	130	114	0	32	100	21.9178	inf	3.99868e-10	2.51637e-06	1.3385e-08	8	8	0	0.0078125	0.0078125
bcrA_3		Bacitracin transport ATP-binding protein BcrA	130	114	0	32	100	21.9178	inf	3.99868e-10	2.51637e-06	1.3385e-08	7	7	0	0.015625	0.015625
group_377	rhaR_1	hypothetical protein	122	93	8	53	93.8462	36.3014	8.69086	6.79794e-10	4.27794e-06	2.26346e-08	10	6	5	0.753906	1
group_3438		hypothetical protein	130	115	0	31	100	21.2329	inf	8.92776e-10	5.61824e-06	2.94149e-08	8	8	0	0.0078125	0.0078125
group_3828		hypothetical protein	130	115	0	31	100	21.2329	inf	8.92776e-10	5.61824e-06	2.94149e-08	7	7	0	0.015625	0.015625
group_4599		hypothetical protein	127	106	3	40	97.6923	27.3973	15.9748	1.09837e-09	6.91207e-06	3.60003e-08	10	8	3	0.109375	0.34375
group_3916		hypothetical protein	128	109	2	37	98.4615	25.3425	21.7248	1.31665e-09	8.2857e-06	4.29311e-08	7	7	2	0.015625	0.453125
group_834		hypothetical protein	123	97	7	49	94.6154	33.5616	8.87629	1.65208e-09	1.03966e-05	5.35906e-08	11	10	3	0.0117188	0.226562
hsdM		Type I restriction enzyme EcoKI M protein	113	79	17	67	86.9231	45.8904	5.63738	2.04861e-09	1.28919e-05	6.61123e-08	11	5	7	0.548828	1
splE		Serine protease SplE	127	107	3	39	97.6923	26.7123	15.4299	2.26535e-09	1.42558e-05	7.23646e-08	9	9	1	0.00390625	0.0390625
group_3163		hypothetical protein	127	107	3	39	97.6923	26.7123	15.4299	2.26535e-09	1.42558e-05	7.23646e-08	9	8	3	0.0390625	0.507812
group_1017		hypothetical protein	128	110	2	36	98.4615	24.6575	20.9455	2.75586e-09	1.73426e-05	8.6713e-08	9	8	2	0.0390625	0.179688
group_4590		hypothetical protein	128	110	2	36	98.4615	24.6575	20.9455	2.75586e-09	1.73426e-05	8.6713e-08	10	8	2	0.109375	0.109375
group_4591		hypothetical protein	128	110	2	36	98.4615	24.6575	20.9455	2.75586e-09	1.73426e-05	8.6713e-08	10	8	2	0.109375	0.109375
msr(A)		ABC-F type ribosomal protection protein Msr(A)	52	14	78	132	40	90.411	6.28571	2.78133e-09	1.75029e-05	8.70793e-08	9	6	4	0.507812	1
group_183		hypothetical protein	120	92	10	54	92.3077	36.9863	7.04348	4.20573e-09	2.64667e-05	1.31023e-07	10	9	3	0.0214844	0.34375
group_2613	pnoA	Nitronate monooxygenase	0	29	130	117	0	80.137	0	4.41354e-09	2.77744e-05	1.3682e-07	6	0	6	0.03125	0.03125
splD		Serine protease SplD	127	108	3	38	97.6923	26.0274	14.8951	4.64631e-09	2.92392e-05	1.4263e-07	9	9	1	0.00390625	0.0390625
group_3166		hypothetical protein	127	108	3	38	97.6923	26.0274	14.8951	4.64631e-09	2.92392e-05	1.4263e-07	9	8	3	0.0390625	0.507812
dut		Deoxyuridine 5'-triphosphate nucleotidohydrolase	128	111	2	35	98.4615	23.9726	20.1802	5.74134e-09	3.61302e-05	1.73703e-07	8	7	2	0.0703125	0.289062
group_2079		hypothetical protein	128	111	2	35	98.4615	23.9726	20.1802	5.74134e-09	3.61302e-05	1.73703e-07	9	7	2	0.179688	0.179688
splC		Serine protease SplC	128	111	2	35	98.4615	23.9726	20.1802	5.74134e-09	3.61302e-05	1.73703e-07	8	8	1	0.0078125	0.0703125
group_666		hypothetical protein	129	114	1	32	99.2308	21.9178	36.2105	5.87803e-09	3.69905e-05	1.76988e-07	7	6	1	0.125	0.125
pglF_2		UDP-N-acetyl-alpha-D-glucosamine C6 dehydratase	130	119	0	27	100	18.4932	inf	1.0079e-08	6.3427e-05	3.02033e-07	9	9	0	0.00390625	0.00390625
group_2303	ssl4_1	Staphylococcal superantigen-like 4	126	106	4	40	96.9231	27.3973	11.8868	1.14437e-08	7.20154e-05	3.41305e-07	11	9	3	0.0654297	0.226562
group_2686		hypothetical protein	127	110	3	36	97.6923	24.6575	13.8545	1.92266e-08	0.000120993	5.68042e-07	9	8	3	0.0390625	0.507812
group_3162		hypothetical protein	127	110	3	36	97.6923	24.6575	13.8545	1.92266e-08	0.000120993	5.68042e-07	10	7	3	0.34375	0.34375
group_309		hypothetical protein	126	107	4	39	96.9231	26.7123	11.4813	2.37109e-08	0.000149213	6.97257e-07	10	8	4	0.109375	0.753906
group_2732		hypothetical protein	128	113	2	33	98.4615	22.6027	18.6903	2.4575e-08	0.00015465	7.19303e-07	8	7	2	0.0703125	0.289062
hdfR_2		HTH-type transcriptional regulator HdfR	123	101	7	45	94.6154	30.8219	7.82885	2.6359e-08	0.000165877	7.67951e-07	11	7	5	0.548828	1
group_2114		hypothetical protein	129	116	1	30	99.2308	20.5479	33.3621	2.64916e-08	0.000166712	7.68257e-07	7	7	1	0.015625	0.125
group_260		hypothetical protein	126	108	4	38	96.9231	26.0274	11.0833	2.6667e-08	0.000167816	7.69796e-07	10	8	3	0.109375	0.34375
dinG_2		3'-5' exonuclease DinG	127	111	3	35	97.6923	23.9726	13.3483	3.87928e-08	0.000244123	1.11472e-06	8	6	3	0.289062	0.726562
gltB_1		hypothetical protein	130	121	0	25	100	17.1233	inf	4.39891e-08	0.000276823	1.25259e-06	9	9	0	0.00390625	0.00390625
group_234		hypothetical protein	0	25	130	121	0	82.8767	0	4.39891e-08	0.000276823	1.25259e-06	8	0	8	0.0078125	0.0078125
group_1382		hypothetical protein	128	114	2	32	98.4615	21.9178	17.9649	5.04915e-08	0.000317743	1.41219e-06	8	6	2	0.289062	0.289062
lexA_2		LexA repressor	128	114	2	32	98.4615	21.9178	17.9649	5.04915e-08	0.000317743	1.41219e-06	8	7	2	0.0703125	0.289062
group_3411		hypothetical protein	128	114	2	32	98.4615	21.9178	17.9649	5.04915e-08	0.000317743	1.41219e-06	7	7	1	0.015625	0.125
group_3412		hypothetical protein	128	114	2	32	98.4615	21.9178	17.9649	5.04915e-08	0.000317743	1.41219e-06	9	7	2	0.179688	0.179688
ebh		Extracellular matrix-binding protein ebh	125	106	5	40	96.1538	27.3973	9.43396	5.16736e-08	0.000325182	1.43252e-06	9	7	4	0.179688	1
group_521		hypothetical protein	125	106	5	40	96.1538	27.3973	9.43396	5.16736e-08	0.000325182	1.43252e-06	10	7	4	0.34375	0.753906
group_379		hypothetical protein	126	109	4	37	96.9231	25.3425	10.6927	5.28476e-08	0.00033257	1.45227e-06	9	7	4	0.179688	1
group_2304	ssl4_1	Staphylococcal superantigen-like 4	4	37	126	109	3.07692	74.6575	0.0935221	5.28476e-08	0.00033257	1.45227e-06	10	3	9	0.0214844	0.34375
group_837	hdfR_1	HTH-type transcriptional regulator HdfR	7	43	123	103	5.38462	70.5479	0.136321	1.01091e-07	0.000636168	2.76595e-06	11	5	7	0.548828	1
group_3171		hypothetical protein	128	115	2	31	98.4615	21.2329	17.2522	1.03257e-07	0.000649794	2.79942e-06	8	6	2	0.289062	0.289062
group_581		hypothetical protein	125	107	5	39	96.1538	26.7123	9.11215	1.03779e-07	0.000653082	2.79942e-06	10	7	4	0.34375	0.753906
splF		Serine protease SplF	126	110	4	36	96.9231	24.6575	10.3091	1.04094e-07	0.000655065	2.79942e-06	8	7	3	0.0703125	0.726562
group_4204		hypothetical protein	126	110	4	36	96.9231	24.6575	10.3091	1.04094e-07	0.000655065	2.79942e-06	9	7	4	0.179688	1
group_2080		hypothetical protein	127	113	3	33	97.6923	22.6027	12.3628	1.55369e-07	0.000977738	4.14296e-06	7	5	2	0.453125	0.453125
sasG		Putative surface protein	127	113	3	33	97.6923	22.6027	12.3628	1.55369e-07	0.000977738	4.14296e-06	11	9	3	0.0654297	0.226562
group_1986		hypothetical protein	119	96	11	50	91.5385	34.2466	5.63447	1.93451e-07	0.00121739	5.13666e-06	11	7	5	0.548828	1
clpP_3		ATP-dependent Clp protease proteolytic subunit	128	116	2	30	98.4615	20.5479	16.5517	2.10168e-07	0.00132259	5.51077e-06	8	6	2	0.289062	0.289062
group_2520		hypothetical protein	128	116	2	30	98.4615	20.5479	16.5517	2.10168e-07	0.00132259	5.51077e-06	8	6	2	0.289062	0.289062
group_3169		hypothetical protein	128	116	2	30	98.4615	20.5479	16.5517	2.10168e-07	0.00132259	5.51077e-06	9	7	2	0.179688	0.179688
group_1074		hypothetical protein	1	27	129	119	0.769231	81.5068	0.0341659	2.46276e-07	0.00154982	6.43078e-06	8	1	8	0.0078125	0.0703125
group_6294		hypothetical protein	118	95	12	51	90.7692	34.9315	5.27895	2.87081e-07	0.0018066	7.46529e-06	11	8	5	0.226562	1
sasG_2		Putative surface protein	0	22	130	124	0	84.9315	0	3.90698e-07	0.00245866	1.00765e-05	8	0	8	0.0078125	0.0078125
group_3998		hypothetical protein	0	22	130	124	0	84.9315	0	3.90698e-07	0.00245866	1.00765e-05	5	0	5	0.0625	0.0625
group_4594		hypothetical protein	126	112	4	34	96.9231	23.2877	9.5625	3.96522e-07	0.00249531	1.01849e-05	10	7	3	0.34375	0.34375
group_4250		hypothetical protein	125	109	5	37	96.1538	25.3425	8.48624	4.09964e-07	0.0025799	1.04874e-05	10	5	5	1	1
group_1950		hypothetical protein	128	117	2	29	98.4615	19.863	15.8632	4.25719e-07	0.00267905	1.07592e-05	8	6	2	0.289062	0.289062
group_3863		hypothetical protein	128	117	2	29	98.4615	19.863	15.8632	4.25719e-07	0.00267905	1.07592e-05	8	6	2	0.289062	0.289062
group_3864		hypothetical protein	128	117	2	29	98.4615	19.863	15.8632	4.25719e-07	0.00267905	1.07592e-05	8	6	2	0.289062	0.289062
group_5150		hypothetical protein	1	26	129	120	0.769231	82.1918	0.0357782	5.1361e-07	0.00323215	1.29286e-05	5	1	4	0.375	0.375
group_542		IS1182 family transposase ISSep1	121	102	9	44	93.0769	30.137	5.79956	5.87196e-07	0.00369522	1.4722e-05	9	7	3	0.179688	0.507812
group_4598		hypothetical protein	127	115	3	31	97.6923	21.2329	11.4116	6.08761e-07	0.00383093	1.52021e-05	8	5	3	0.726562	0.726562
group_402		hypothetical protein	124	108	6	38	95.3846	26.0274	7.2716	7.71726e-07	0.00485647	1.9163e-05	11	9	3	0.0654297	0.226562
group_3278		hypothetical protein	0	21	130	125	0	85.6164	0	8.03915e-07	0.00505904	1.9163e-05	4	0	4	0.125	0.125
group_3999		hypothetical protein	0	21	130	125	0	85.6164	0	8.03915e-07	0.00505904	1.9163e-05	4	0	4	0.125	0.125
group_4780		hypothetical protein	0	21	130	125	0	85.6164	0	8.03915e-07	0.00505904	1.9163e-05	4	0	4	0.125	0.125
group_4781		hypothetical protein	0	21	130	125	0	85.6164	0	8.03915e-07	0.00505904	1.9163e-05	4	0	4	0.125	0.125
group_4782		hypothetical protein	0	21	130	125	0	85.6164	0	8.03915e-07	0.00505904	1.9163e-05	4	0	4	0.125	0.125
group_4783		hypothetical protein	0	21	130	125	0	85.6164	0	8.03915e-07	0.00505904	1.9163e-05	4	0	4	0.125	0.125
group_4784		hypothetical protein	0	21	130	125	0	85.6164	0	8.03915e-07	0.00505904	1.9163e-05	4	0	4	0.125	0.125
group_4785		hypothetical protein	0	21	130	125	0	85.6164	0	8.03915e-07	0.00505904	1.9163e-05	4	0	4	0.125	0.125
group_4786		hypothetical protein	0	21	130	125	0	85.6164	0	8.03915e-07	0.00505904	1.9163e-05	4	0	4	0.125	0.125
group_4787		hypothetical protein	0	21	130	125	0	85.6164	0	8.03915e-07	0.00505904	1.9163e-05	4	0	4	0.125	0.125
group_701		hypothetical protein	0	21	130	125	0	85.6164	0	8.03915e-07	0.00505904	1.9163e-05	7	0	7	0.015625	0.015625
group_3168		hypothetical protein	128	118	2	28	98.4615	19.1781	15.1864	8.58095e-07	0.00539999	2.03007e-05	8	6	2	0.289062	0.289062
group_3862		hypothetical protein	128	118	2	28	98.4615	19.1781	15.1864	8.58095e-07	0.00539999	2.03007e-05	8	6	2	0.289062	0.289062
group_4679		hypothetical protein	105	77	25	69	80.7692	47.2603	3.76364	1.05328e-06	0.00662828	2.4825e-05	9	6	5	0.507812	1
group_3866		hypothetical protein	129	121	1	25	99.2308	17.1233	26.6529	1.06642e-06	0.00671098	2.5041e-05	8	7	1	0.0703125	0.0703125
group_246		hypothetical protein	121	103	9	43	93.0769	29.4521	5.61273	1.09043e-06	0.00686209	2.55096e-05	9	7	4	0.179688	1
group_37	ebh	Extracellular matrix-binding protein ebh	3	30	127	116	2.30769	79.4521	0.0913386	1.19492e-06	0.00751966	2.78506e-05	9	3	9	0.00390625	0.507812
group_1389		hypothetical protein	126	114	4	32	96.9231	21.9178	8.84211	1.47363e-06	0.00927354	3.40939e-05	11	8	4	0.226562	0.548828
deoC1		Deoxyribose-phosphate aldolase 1	126	114	4	32	96.9231	21.9178	8.84211	1.47363e-06	0.00927354	3.40939e-05	10	9	4	0.0214844	0.753906
group_3865		hypothetical protein	129	122	1	24	99.2308	16.4384	25.377	2.20397e-06	0.0138696	5.08043e-05	8	7	1	0.0703125	0.0703125
group_3170		hypothetical protein	127	117	3	29	97.6923	19.863	10.4929	2.33205e-06	0.0146756	5.33658e-05	8	5	3	0.726562	0.726562
group_313		hypothetical protein	3	29	127	117	2.30769	80.137	0.0953027	2.33205e-06	0.0146756	5.33658e-05	10	2	10	0.00195312	0.109375
group_1550	glpE	Thiosulfate sulfurtransferase GlpE	38	11	92	135	29.2308	92.4658	5.06917	2.76503e-06	0.0174003	6.30446e-05	11	6	5	1	1
group_2569		hypothetical protein	120	103	10	43	92.3077	29.4521	5.00971	3.1439e-06	0.0197846	7.14245e-05	10	5	7	0.34375	1
group_663		hypothetical protein	0	19	130	127	0	86.9863	0	3.37402e-06	0.0212327	7.63766e-05	7	0	7	0.015625	0.015625
group_4060		hypothetical protein	3	28	127	118	2.30769	80.8219	0.0995501	4.52453e-06	0.0284729	0.000101508	9	3	6	0.507812	0.507812
essG_3		Type VII secretion system protein EsaG	129	123	1	23	99.2308	15.7534	24.122	4.53261e-06	0.0285237	0.000101508	8	7	1	0.0703125	0.0703125
group_3867		hypothetical protein	129	123	1	23	99.2308	15.7534	24.122	4.53261e-06	0.0285237	0.000101508	8	7	1	0.0703125	0.0703125
wbjC		UDP-2-acetamido-2,6-beta-L-arabino-hexul-4-ose reductase	129	124	1	22	99.2308	15.0685	22.8871	4.82179e-06	0.0303435	0.000106468	8	7	1	0.0703125	0.0703125
group_1160		hypothetical protein	1	22	129	124	0.769231	84.9315	0.0436927	4.82179e-06	0.0303435	0.000106468	7	1	7	0.015625	0.125
group_3977		hypothetical protein	1	22	129	124	0.769231	84.9315	0.0436927	4.82179e-06	0.0303435	0.000106468	7	1	7	0.015625	0.125
group_4014		hypothetical protein	1	22	129	124	0.769231	84.9315	0.0436927	4.82179e-06	0.0303435	0.000106468	6	1	5	0.21875	0.21875
group_1818		hypothetical protein	125	114	5	32	96.1538	21.9178	7.01754	5.8264e-06	0.0366655	0.000127754	11	10	2	0.0117188	0.0654297
group_131	essG_4	Type VII secretion system protein EsaG	5	32	125	114	3.84615	78.0822	0.1425	5.8264e-06	0.0366655	0.000127754	8	2	7	0.0703125	0.289062
lpl2_1		putative lipoprotein	128	121	2	25	98.4615	17.1233	13.2231	6.80995e-06	0.042855	0.000148802	10	9	1	0.0214844	0.0214844
spa		Immunoglobulin G-binding protein A	130	128	0	18	100	12.3288	inf	6.88427e-06	0.0433227	0.000149389	6	6	0	0.03125	0.03125
group_4788		hypothetical protein	0	18	130	128	0	87.6712	0	6.88427e-06	0.0433227	0.000149389	3	0	3	0.25	0.25
chp		Chemotaxis inhibitory protein	127	119	3	27	97.6923	18.4932	9.60504	8.72499e-06	0.0549063	0.000188682	10	7	3	0.34375	0.34375
group_1407		hypothetical protein	129	125	1	21	99.2308	14.3836	21.672	9.48146e-06	0.0596668	0.000202948	7	6	1	0.125	0.125
group_3923		hypothetical protein	1	21	129	125	0.769231	85.6164	0.0461425	9.48146e-06	0.0596668	0.000202948	6	1	6	0.03125	0.21875
group_588		hypothetical protein	1	21	129	125	0.769231	85.6164	0.0461425	9.48146e-06	0.0596668	0.000202948	6	1	6	0.03125	0.21875
group_1014		hypothetical protein	126	117	4	29	96.9231	19.863	7.80769	1.00654e-05	0.0633415	0.000214717	10	8	4	0.109375	0.753906
group_4012		hypothetical protein	0	17	130	129	0	88.3562	0	1.40119e-05	0.0881766	0.000295895	2	0	2	0.5	0.5
group_4828		hypothetical protein	0	17	130	129	0	88.3562	0	1.40119e-05	0.0881766	0.000295895	2	0	2	0.5	0.5
group_4829		hypothetical protein	0	17	130	129	0	88.3562	0	1.40119e-05	0.0881766	0.000295895	2	0	2	0.5	0.5
group_2607		hypothetical protein	1	20	129	126	0.769231	86.3014	0.0488372	1.85561e-05	0.116774	0.000390548	5	1	4	0.375	0.375
group_341	hsdM	Type I restriction enzyme EcoKI M protein	6	32	124	114	4.61538	78.0822	0.172379	1.97728e-05	0.12443	0.000411427	10	4	7	0.34375	0.753906
group_1557		hypothetical protein	125	116	5	30	96.1538	20.5479	6.46552	1.98097e-05	0.124662	0.000411427	10	9	2	0.0214844	0.109375
group_3022		hypothetical protein	125	116	5	30	96.1538	20.5479	6.46552	1.98097e-05	0.124662	0.000411427	10	9	2	0.0214844	0.109375
group_3697		hypothetical protein	125	116	5	30	96.1538	20.5479	6.46552	1.98097e-05	0.124662	0.000411427	10	9	2	0.0214844	0.109375
essG_6		Type VII secretion system protein EsaG	128	123	2	23	98.4615	15.7534	11.9675	2.63308e-05	0.1657	0.000545065	9	8	2	0.0390625	0.179688
group_110		IS6 family transposase IS431R	0	16	130	130	0	89.0411	0	2.84536e-05	0.179058	0.000577608	5	0	5	0.0625	0.0625
group_231		hypothetical protein	0	16	130	130	0	89.0411	0	2.84536e-05	0.179058	0.000577608	3	0	3	0.25	0.25
group_381		hypothetical protein	0	16	130	130	0	89.0411	0	2.84536e-05	0.179058	0.000577608	6	0	6	0.03125	0.03125
group_4002		hypothetical protein	0	16	130	130	0	89.0411	0	2.84536e-05	0.179058	0.000577608	5	0	5	0.0625	0.0625
group_4789		hypothetical protein	0	16	130	130	0	89.0411	0	2.84536e-05	0.179058	0.000577608	5	0	5	0.0625	0.0625
group_4790		hypothetical protein	0	16	130	130	0	89.0411	0	2.84536e-05	0.179058	0.000577608	5	0	5	0.0625	0.0625
group_1461		IS30 family transposase ISSau5	7	34	123	112	5.38462	76.7123	0.18747	2.97244e-05	0.187055	0.000601464	11	6	7	0.548828	1
phnD2		putative ABC transporter phosphonate/phosphite binding protein PhnD2	127	121	3	25	97.6923	17.1233	8.74656	3.18269e-05	0.200287	0.000641945	10	10	3	0.00195312	0.34375
group_815		Superantigen-like protein 13	6	31	124	115	4.61538	78.7671	0.179501	3.55018e-05	0.223413	0.000713779	10	4	8	0.109375	0.753906
essG_4		Type VII secretion system protein EsaG	129	127	1	19	99.2308	13.0137	19.2992	3.61444e-05	0.227457	0.00071753	8	8	1	0.0078125	0.0703125
group_1434		hypothetical protein	1	19	129	127	0.769231	86.9863	0.0518156	3.61444e-05	0.227457	0.00071753	4	1	4	0.125	0.625
group_3921		hypothetical protein	1	19	129	127	0.769231	86.9863	0.0518156	3.61444e-05	0.227457	0.00071753	4	1	4	0.125	0.625
group_4635		hypothetical protein	1	19	129	127	0.769231	86.9863	0.0518156	3.61444e-05	0.227457	0.00071753	4	1	4	0.125	0.625
group_2592		hypothetical protein	13	0	117	146	10	100	inf	4.0246e-05	0.253268	0.000796441	2	2	0	0.5	0.5
group_2579		hypothetical protein	16	1	114	145	12.3077	99.3151	20.3509	4.73541e-05	0.298	0.000934168	4	3	1	0.625	0.625
group_3279		hypothetical protein	2	22	128	124	1.53846	84.9315	0.0880682	5.1284e-05	0.32273	0.000996081	7	2	5	0.453125	0.453125
group_3318		hypothetical protein	2	22	128	124	1.53846	84.9315	0.0880682	5.1284e-05	0.32273	0.000996081	7	2	5	0.453125	0.453125
group_4000		hypothetical protein	2	22	128	124	1.53846	84.9315	0.0880682	5.1284e-05	0.32273	0.000996081	7	2	5	0.453125	0.453125
group_4001		hypothetical protein	2	22	128	124	1.53846	84.9315	0.0880682	5.1284e-05	0.32273	0.000996081	7	2	5	0.453125	0.453125
group_4777		hypothetical protein	2	22	128	124	1.53846	84.9315	0.0880682	5.1284e-05	0.32273	0.000996081	6	1	5	0.21875	0.21875
group_319	yveA	Aspartate-proton symporter	16	48	114	98	12.3077	67.1233	0.28655	5.40012e-05	0.33983	0.00104563	9	6	6	0.507812	0.507812
group_1982		hypothetical protein	0	15	130	131	0	89.726	0	5.76582e-05	0.362843	0.00110961	4	0	4	0.125	0.125
group_892	pglF_1	UDP-N-acetyl-alpha-D-glucosamine C6 dehydratase	0	15	130	131	0	89.726	0	5.76582e-05	0.362843	0.00110961	6	0	6	0.03125	0.03125
group_1303		hypothetical protein	125	118	5	28	96.1538	19.1781	5.9322	6.54009e-05	0.411568	0.00124717	10	9	2	0.0214844	0.109375
group_4492		hypothetical protein	125	118	5	28	96.1538	19.1781	5.9322	6.54009e-05	0.411568	0.00124717	10	9	2	0.0214844	0.109375
group_403		hypothetical protein	5	28	125	118	3.84615	80.8219	0.168571	6.54009e-05	0.411568	0.00124717	7	2	6	0.125	0.453125
group_468		hypothetical protein	119	107	11	39	91.5385	26.7123	3.94308	7.62402e-05	0.47978	0.00144949	9	6	5	0.507812	1
group_315		hypothetical protein	122	112	8	34	93.8462	23.2877	4.62946	8.00818e-05	0.503955	0.00151338	10	9	3	0.0214844	0.34375
group_3926		IS30 family transposase ISSau5	8	34	122	112	6.15385	76.7123	0.216008	8.00818e-05	0.503955	0.00151338	11	6	7	0.548828	1
group_4710		hypothetical protein	12	0	118	146	9.23077	100	inf	9.00419e-05	0.566634	0.00169651	3	3	0	0.25	0.25
group_816		Superantigen-like protein 13	120	109	10	37	92.3077	25.3425	4.07339	9.40092e-05	0.5916	0.00176597	10	7	5	0.34375	1
group_2752		hypothetical protein	128	125	2	21	98.4615	14.3836	10.752	9.9198e-05	0.624253	0.00185619	6	5	2	0.21875	0.6875
group_106		IS6 family transposase IS257R1	15	1	115	145	11.5385	99.3151	18.913	9.94019e-05	0.625536	0.00185619	3	2	1	1	1
group_212		hypothetical protein	127	123	3	23	97.6923	15.7534	7.91599	0.000112926	0.710646	0.0020963	10	7	3	0.34375	0.34375
group_414		hypothetical protein	127	123	3	23	97.6923	15.7534	7.91599	0.000112926	0.710646	0.0020963	8	7	3	0.0703125	0.726562
group_4738		hypothetical protein	0	14	130	132	0	90.411	0	0.000116613	0.733845	0.00213023	5	0	5	0.0625	0.0625
group_4823		hypothetical protein	0	14	130	132	0	90.411	0	0.000116613	0.733845	0.00213023	3	0	3	0.25	0.25
group_4824		hypothetical protein	0	14	130	132	0	90.411	0	0.000116613	0.733845	0.00213023	3	0	3	0.25	0.25
group_4825		hypothetical protein	0	14	130	132	0	90.411	0	0.000116613	0.733845	0.00213023	3	0	3	0.25	0.25
capD_2		UDP-glucose 4-epimerase	0	14	130	132	0	90.411	0	0.000116613	0.733845	0.00213023	6	0	6	0.03125	0.03125
metQ_1		Methionine-binding lipoprotein MetQ	125	119	5	27	96.1538	18.4932	5.67227	0.000117462	0.739191	0.00213023	10	9	2	0.0214844	0.109375
group_2389		hypothetical protein	125	119	5	27	96.1538	18.4932	5.67227	0.000117462	0.739191	0.00213023	10	9	2	0.0214844	0.109375
group_3698		hypothetical protein	125	119	5	27	96.1538	18.4932	5.67227	0.000117462	0.739191	0.00213023	10	9	2	0.0214844	0.109375
group_1610		hypothetical protein	1	17	129	129	0.769231	88.3562	0.0588235	0.000135181	0.850693	0.00243055	5	1	5	0.0625	0.375
group_3980		hypothetical protein	1	17	129	129	0.769231	88.3562	0.0588235	0.000135181	0.850693	0.00243055	6	1	5	0.21875	0.21875
group_4013		hypothetical protein	1	17	129	129	0.769231	88.3562	0.0588235	0.000135181	0.850693	0.00243055	3	1	2	1	1
glpE		Thiosulfate sulfurtransferase GlpE	91	129	39	17	70	11.6438	0.307494	0.000166945	1	0.00299312	11	6	6	1	1
group_235		hypothetical protein	123	115	7	31	94.6154	21.2329	4.73665	0.000169747	1	0.00302611	10	7	6	0.34375	0.753906
deoC2		Deoxyribose-phosphate aldolase 2	123	115	7	31	94.6154	21.2329	4.73665	0.000169747	1	0.00302611	10	9	4	0.0214844	0.753906
group_1558		Oleate hydratase	128	126	2	20	98.4615	13.6986	10.1587	0.000190467	1	0.00338591	9	8	2	0.0390625	0.179688
group_4489		hypothetical protein	124	118	6	28	95.3846	19.1781	4.90395	0.000195909	1	0.00347282	10	8	3	0.109375	0.34375
group_1500	adhE	Aldehyde-alcohol dehydrogenase	24	57	106	89	18.4615	60.9589	0.353525	0.000197212	1	0.00348611	10	4	8	0.109375	0.753906
group_2599	xerD_1	Tyrosine recombinase XerD	125	120	5	26	96.1538	17.8082	5.41667	0.00020926	1	0.00367638	10	9	2	0.0214844	0.109375
group_3023		hypothetical protein	125	120	5	26	96.1538	17.8082	5.41667	0.00020926	1	0.00367638	10	9	2	0.0214844	0.109375
group_3118	phnD2	putative ABC transporter phosphonate/phosphite binding protein PhnD2	3	22	127	124	2.30769	84.9315	0.133142	0.000210313	1	0.00367638	10	3	9	0.0214844	0.34375
group_467		hypothetical protein	3	22	127	124	2.30769	84.9315	0.133142	0.000210313	1	0.00367638	11	3	9	0.0654297	0.226562
repN_2		Replication initiation protein	4	24	126	122	3.07692	83.5616	0.161376	0.000215288	1	0.00375293	7	1	7	0.015625	0.125
adhE		Aldehyde-alcohol dehydrogenase	105	88	25	58	80.7692	39.726	2.76818	0.000224244	1	0.00389825	10	8	4	0.109375	0.753906
essG_5		Type VII secretion system protein EsaG	130	133	0	13	100	8.90411	inf	0.000235437	1	0.0040261	7	7	0	0.015625	0.015625
feoB_2		Fe(2+) transporter FeoB	0	13	130	133	0	91.0959	0	0.000235437	1	0.0040261	5	0	5	0.0625	0.0625
group_1998	lexA_2	LexA repressor	0	13	130	133	0	91.0959	0	0.000235437	1	0.0040261	5	0	5	0.0625	0.0625
group_2004		hypothetical protein	0	13	130	133	0	91.0959	0	0.000235437	1	0.0040261	4	0	4	0.125	0.125
group_4776		hypothetical protein	0	13	130	133	0	91.0959	0	0.000235437	1	0.0040261	5	0	5	0.0625	0.0625
group_808	phoB	Alkaline phosphatase 3	0	13	130	133	0	91.0959	0	0.000235437	1	0.0040261	7	0	7	0.015625	0.015625
group_3025		hypothetical protein	122	114	8	32	93.8462	21.9178	4.2807	0.000243607	1	0.00415451	11	8	4	0.226562	0.548828
group_421		IS200/IS605 family transposase ISSep3	110	95	20	51	84.6154	34.9315	2.95263	0.000298376	1	0.00507481	10	7	4	0.34375	0.753906
entE		hypothetical protein	121	113	9	33	93.0769	22.6027	3.92625	0.000337954	1	0.00571705	10	8	4	0.109375	0.753906
entA_1		hypothetical protein	121	113	9	33	93.0769	22.6027	3.92625	0.000337954	1	0.00571705	10	8	4	0.109375	0.753906
group_690	wbjC	UDP-2-acetamido-2,6-beta-L-arabino-hexul-4-ose reductase	2	19	128	127	1.53846	86.9863	0.104441	0.000362828	1	0.00610502	9	2	7	0.179688	0.179688
group_3276		hypothetical protein	128	127	2	19	98.4615	13.0137	9.5748	0.000362828	1	0.00610502	6	4	2	0.6875	0.6875
group_218		hypothetical protein	125	121	5	25	96.1538	17.1233	5.16529	0.000369652	1	0.00617035	10	7	4	0.34375	0.753906
group_4491		hypothetical protein	125	121	5	25	96.1538	17.1233	5.16529	0.000369652	1	0.00617035	10	9	2	0.0214844	0.109375
group_1819	metQ_1	Methionine-binding lipoprotein MetQ	5	25	125	121	3.84615	82.8767	0.1936	0.000369652	1	0.00617035	10	2	9	0.0214844	0.109375
group_2554		putative CtpA-like serine protease	128	128	2	18	98.4615	12.3288	9	0.000375389	1	0.00623304	6	5	2	0.21875	0.6875
group_79		hypothetical protein	128	128	2	18	98.4615	12.3288	9	0.000375389	1	0.00623304	8	7	2	0.0703125	0.289062
group_444		hypothetical protein	4	23	126	123	3.07692	84.2466	0.169772	0.000387989	1	0.00639984	6	2	4	0.6875	0.6875
group_2662		hypothetical protein	127	125	3	21	97.6923	14.3836	7.112	0.000388485	1	0.00639984	8	7	2	0.0703125	0.289062
essG_9		Type VII secretion system protein EsaG	127	125	3	21	97.6923	14.3836	7.112	0.000388485	1	0.00639984	11	9	3	0.0654297	0.226562
clpB_2		hypothetical protein	114	102	16	44	87.6923	30.137	3.07353	0.000400664	1	0.00658324	11	6	6	1	1
group_4374		hypothetical protein	122	115	8	31	93.8462	21.2329	4.11087	0.000418545	1	0.00685913	6	4	3	0.6875	1
group_3250		hypothetical protein	10	0	120	146	7.69231	100	inf	0.000444472	1	0.00726509	1	1	0	1	1
repN		Replication initiation protein	103	87	27	59	79.2308	40.411	2.58706	0.000446832	1	0.00728475	10	7	5	0.34375	1
ptpA		Low molecular weight protein-tyrosine-phosphatase PtpA	130	134	0	12	100	8.21918	inf	0.000474598	1	0.00761899	5	5	0	0.0625	0.0625
malR		HTH-type transcriptional regulator MalR	130	134	0	12	100	8.21918	inf	0.000474598	1	0.00761899	7	7	0	0.015625	0.015625
fabI_2		Enoyl-[acyl-carrier-protein] reductase [NADPH] FabI	0	12	130	134	0	91.7808	0	0.000474598	1	0.00761899	3	0	3	0.25	0.25
group_4808		hypothetical protein	0	12	130	134	0	91.7808	0	0.000474598	1	0.00761899	3	0	3	0.25	0.25
group_5108		hypothetical protein	0	12	130	134	0	91.7808	0	0.000474598	1	0.00761899	4	0	4	0.125	0.125
group_5112		hypothetical protein	0	12	130	134	0	91.7808	0	0.000474598	1	0.00761899	3	0	3	0.25	0.25
group_1200		hypothetical protein	1	15	129	131	0.769231	89.726	0.0677003	0.000495727	1	0.00791779	6	1	5	0.21875	0.21875
group_1651		hypothetical protein	1	15	129	131	0.769231	89.726	0.0677003	0.000495727	1	0.00791779	6	1	5	0.21875	0.21875
cycA_2		D-serine/D-alanine/glycine transporter	124	120	6	26	95.3846	17.8082	4.47778	0.000586368	1	0.00934181	9	7	3	0.179688	0.507812
xerC_4		Tyrosine recombinase XerC	20	5	110	141	15.3846	96.5753	5.12727	0.000600055	1	0.00953573	6	5	2	0.21875	0.6875
repE		Replication initiation protein	104	89	26	57	80	39.0411	2.5618	0.000621265	1	0.00984791	10	7	4	0.34375	0.753906
lytN		putative cell wall hydrolase LytN	125	122	5	24	96.1538	16.4384	4.91803	0.000647204	1	0.0101567	11	7	5	0.548828	1
asp2		Accessory Sec system protein Asp2	125	122	5	24	96.1538	16.4384	4.91803	0.000647204	1	0.0101567	8	6	4	0.289062	1
caiA		Crotonobetainyl-CoA reductase	125	122	5	24	96.1538	16.4384	4.91803	0.000647204	1	0.0101567	11	10	3	0.0117188	0.226562
group_3024		hypothetical protein	125	122	5	24	96.1538	16.4384	4.91803	0.000647204	1	0.0101567	10	9	2	0.0214844	0.109375
group_1559		Oleate hydratase	2	17	128	129	1.53846	88.3562	0.118566	0.000688632	1	0.01078	8	2	8	0.0078125	0.289062
group_1511	asp2	Accessory Sec system protein Asp2	4	22	126	124	3.07692	84.9315	0.178932	0.000693069	1	0.0107958	8	3	7	0.0703125	0.726562
group_416		hypothetical protein	4	22	126	124	3.07692	84.9315	0.178932	0.000693069	1	0.0107958	8	3	7	0.0703125	0.726562
group_517		hypothetical protein	127	126	3	20	97.6923	13.6986	6.71958	0.000711348	1	0.0110531	8	6	3	0.289062	0.726562
group_1453		hypothetical protein	21	6	109	140	16.1538	95.8904	4.49541	0.000924703	1	0.0143329	8	5	4	0.726562	1
group_4597		hypothetical protein	129	132	1	14	99.2308	9.58904	13.6818	0.00094198	1	0.0144936	8	7	1	0.0703125	0.0703125
group_202	map_2	Protein map	1	14	129	132	0.769231	90.411	0.0730897	0.00094198	1	0.0144936	7	1	6	0.125	0.125
group_4775		hypothetical protein	1	14	129	132	0.769231	90.411	0.0730897	0.00094198	1	0.0144936	7	1	6	0.125	0.125
group_1456		hypothetical protein	0	11	130	135	0	92.4658	0	0.000955382	1	0.0145928	6	0	6	0.03125	0.03125
group_2005		IS6 family transposase ISSau6	0	11	130	135	0	92.4658	0	0.000955382	1	0.0145928	4	0	4	0.125	0.125
group_5113		hypothetical protein	0	11	130	135	0	92.4658	0	0.000955382	1	0.0145928	2	0	2	0.5	0.5
group_4916		hypothetical protein	14	2	116	144	10.7692	98.6301	8.68966	0.00116087	1	0.0176885	6	4	2	0.6875	0.6875
mecR1		Methicillin resistance mecR1 protein	122	117	8	29	93.8462	19.863	3.77991	0.00119647	1	0.0180994	6	4	3	0.6875	1
group_208		hypothetical protein	122	117	8	29	93.8462	19.863	3.77991	0.00119647	1	0.0180994	8	6	4	0.289062	1
group_2585		hypothetical protein	122	117	8	29	93.8462	19.863	3.77991	0.00119647	1	0.0180994	6	4	3	0.6875	1
group_2901		hypothetical protein	122	118	8	28	93.8462	19.1781	3.61864	0.00124107	1	0.0186843	6	4	3	0.6875	1
group_3582		hypothetical protein	122	118	8	28	93.8462	19.1781	3.61864	0.00124107	1	0.0186843	6	4	3	0.6875	1
group_3534		hypothetical protein	128	130	2	16	98.4615	10.9589	7.87692	0.00125425	1	0.0187928	5	4	2	0.375	1
group_4257		hypothetical protein	128	130	2	16	98.4615	10.9589	7.87692	0.00125425	1	0.0187928	5	4	2	0.375	1
lytO		putative autolysin LytO	16	3	114	143	12.3077	97.9452	6.69006	0.00128249	1	0.0191516	7	4	3	1	1
sdrE		Serine-aspartate repeat-containing protein E	127	127	3	19	97.6923	13.0137	6.33333	0.00129037	1	0.0191516	8	6	2	0.289062	0.289062
group_2663		hypothetical protein	3	19	127	127	2.30769	86.9863	0.157895	0.00129037	1	0.0191516	8	2	7	0.0703125	0.289062
group_4739		hypothetical protein	3	19	127	127	2.30769	86.9863	0.157895	0.00129037	1	0.0191516	7	2	6	0.125	0.453125
group_338		putative lipoprotein	67	103	63	43	51.5385	29.4521	0.443982	0.00130385	1	0.0193062	9	6	5	0.507812	1
map_2		Protein map	124	122	6	24	95.3846	16.4384	4.06557	0.00169094	1	0.0249791	9	7	4	0.179688	1
group_610		putative protein	129	133	1	13	99.2308	8.90411	12.609	0.00178015	1	0.0261741	7	7	1	0.015625	0.125
femB_1		Aminoacyltransferase FemB	1	13	129	133	0.769231	91.0959	0.0793083	0.00178015	1	0.0261741	8	1	8	0.0078125	0.0703125
yxdL		ABC transporter ATP-binding protein YxdL	130	136	0	10	100	6.84932	inf	0.00192091	1	0.0277254	6	6	0	0.03125	0.03125
group_4289		hypothetical protein	130	136	0	10	100	6.84932	inf	0.00192091	1	0.0277254	3	3	0	0.25	0.25
group_470		hypothetical protein	130	136	0	10	100	6.84932	inf	0.00192091	1	0.0277254	6	6	0	0.03125	0.03125
group_3275		hypothetical protein	0	10	130	136	0	93.1507	0	0.00192091	1	0.0277254	2	0	2	0.5	0.5
group_3975		hypothetical protein	0	10	130	136	0	93.1507	0	0.00192091	1	0.0277254	6	0	6	0.03125	0.03125
group_4731		hypothetical protein	0	10	130	136	0	93.1507	0	0.00192091	1	0.0277254	4	0	4	0.125	0.125
group_5110		hypothetical protein	0	10	130	136	0	93.1507	0	0.00192091	1	0.0277254	2	0	2	0.5	0.5
group_5111		hypothetical protein	0	10	130	136	0	93.1507	0	0.00192091	1	0.0277254	2	0	2	0.5	0.5
group_1059	cycA_2	D-serine/D-alanine/glycine transporter	5	22	125	124	3.84615	84.9315	0.225455	0.00192808	1	0.0277652	8	2	7	0.0703125	0.289062
group_283	sasG	Surface protein G	10	31	120	115	7.69231	78.7671	0.30914	0.00201249	1	0.0288604	10	2	9	0.0214844	0.109375
group_1718		hypothetical protein	122	119	8	27	93.8462	18.4932	3.46008	0.00202706	1	0.0288604	6	4	3	0.6875	1
mecA_2		PBP2a family beta-lactam-resistant peptidoglycan transpeptidase MecA	122	119	8	27	93.8462	18.4932	3.46008	0.00202706	1	0.0288604	6	4	3	0.6875	1
group_3581		hypothetical protein	122	119	8	27	93.8462	18.4932	3.46008	0.00202706	1	0.0288604	6	4	3	0.6875	1
group_3583		hypothetical protein	122	119	8	27	93.8462	18.4932	3.46008	0.00202706	1	0.0288604	6	4	3	0.6875	1
group_438		hypothetical protein	126	126	4	20	96.9231	13.6986	5	0.0021487	1	0.0305231	8	6	4	0.289062	1
smc_2		Chromosome partition protein Smc	128	131	2	15	98.4615	10.274	7.32824	0.00226727	1	0.0315662	5	4	2	0.375	1
lukDv_1		Leucotoxin LukDv	128	131	2	15	98.4615	10.274	7.32824	0.00226727	1	0.0315662	5	4	2	0.375	1
group_2746		hypothetical protein	128	131	2	15	98.4615	10.274	7.32824	0.00226727	1	0.0315662	4	3	2	0.625	1
group_2841		hypothetical protein	128	131	2	15	98.4615	10.274	7.32824	0.00226727	1	0.0315662	5	4	2	0.375	1
group_4256		hypothetical protein	128	131	2	15	98.4615	10.274	7.32824	0.00226727	1	0.0315662	4	3	2	0.625	1
group_4259		hypothetical protein	128	131	2	15	98.4615	10.274	7.32824	0.00226727	1	0.0315662	5	4	2	0.375	1
group_4262		hypothetical protein	128	131	2	15	98.4615	10.274	7.32824	0.00226727	1	0.0315662	4	3	2	0.625	1
group_902		hypothetical protein	128	131	2	15	98.4615	10.274	7.32824	0.00226727	1	0.0315662	9	8	2	0.0390625	0.179688
group_272	irtA	hypothetical protein	2	15	128	131	1.53846	89.726	0.136458	0.00226727	1	0.0315662	5	1	5	0.0625	0.375
hlgC_1		Gamma-hemolysin component C	127	128	3	18	97.6923	12.3288	5.95312	0.00231717	1	0.0320482	7	5	3	0.453125	1
group_3533		hypothetical protein	127	128	3	18	97.6923	12.3288	5.95312	0.00231717	1	0.0320482	8	6	3	0.289062	0.726562
group_847		hypothetical protein	127	128	3	18	97.6923	12.3288	5.95312	0.00231717	1	0.0320482	7	5	3	0.453125	1
group_698		hypothetical protein	123	121	7	25	94.6154	17.1233	3.63046	0.00240737	1	0.0332228	10	8	4	0.109375	0.753906
group_3918	lgt	Phosphatidylglycerol--prolipoprotein diacylglyceryl transferase	36	19	94	127	27.6923	86.9863	2.55991	0.00255525	1	0.0351863	10	3	9	0.0214844	0.34375
group_13		hypothetical protein	105	94	25	52	80.7692	35.6164	2.3234	0.00300696	1	0.0413162	10	7	5	0.34375	1
group_1096	lytN	putative cell wall hydrolase LytN	5	21	125	125	3.84615	85.6164	0.238095	0.00327694	1	0.0449276	10	4	7	0.34375	0.753906
group_2167		hypothetical protein	129	134	1	12	99.2308	8.21918	11.5522	0.00334452	1	0.0452625	5	4	1	0.375	0.375
group_4431		hypothetical protein	129	134	1	12	99.2308	8.21918	11.5522	0.00334452	1	0.0452625	7	7	1	0.015625	0.125
phoB		Alkaline phosphatase 3	129	134	1	12	99.2308	8.21918	11.5522	0.00334452	1	0.0452625	6	6	1	0.03125	0.21875
group_1165		hypothetical protein	1	12	129	134	0.769231	91.7808	0.0865633	0.00334452	1	0.0452625	4	1	4	0.125	0.625
group_1562	norB_1	Quinolone resistance protein NorB	1	12	129	134	0.769231	91.7808	0.0865633	0.00334452	1	0.0452625	6	1	5	0.21875	0.21875
group_269	comEC	hypothetical protein	1	12	129	134	0.769231	91.7808	0.0865633	0.00334452	1	0.0452625	4	1	4	0.125	0.625
group_4047		hypothetical protein	10	1	120	145	7.69231	99.3151	12.0833	0.00363892	1	0.0491411	5	4	1	0.375	0.375
group_73		hypothetical protein	126	127	4	19	96.9231	13.0137	4.7126	0.00372424	1	0.0500783	9	7	4	0.179688	1
group_4954		hypothetical protein	4	19	126	127	3.07692	86.9863	0.212197	0.00372424	1	0.0500783	9	1	9	0.00390625	0.0390625
group_185		hypothetical protein	130	137	0	9	100	6.16438	inf	0.00385821	1	0.0504775	5	5	0	0.0625	0.0625
rsmC		Ribosomal RNA small subunit methyltransferase C	130	137	0	9	100	6.16438	inf	0.00385821	1	0.0504775	5	5	0	0.0625	0.0625
group_4360		hypothetical protein	130	137	0	9	100	6.16438	inf	0.00385821	1	0.0504775	5	5	0	0.0625	0.0625
rarA		putative AAA domain-containing protein	130	137	0	9	100	6.16438	inf	0.00385821	1	0.0504775	7	7	0	0.015625	0.015625
group_215		hypothetical protein	0	9	130	137	0	93.8356	0	0.00385821	1	0.0504775	3	0	3	0.25	0.25
group_3259		hypothetical protein	0	9	130	137	0	93.8356	0	0.00385821	1	0.0504775	4	0	4	0.125	0.125
group_3971		hypothetical protein	0	9	130	137	0	93.8356	0	0.00385821	1	0.0504775	5	0	5	0.0625	0.0625
group_471		hypothetical protein	0	9	130	137	0	93.8356	0	0.00385821	1	0.0504775	6	0	6	0.03125	0.03125
group_4830		hypothetical protein	0	9	130	137	0	93.8356	0	0.00385821	1	0.0504775	1	0	1	1	1
group_4831		hypothetical protein	0	9	130	137	0	93.8356	0	0.00385821	1	0.0504775	1	0	1	1	1
group_4832		hypothetical protein	0	9	130	137	0	93.8356	0	0.00385821	1	0.0504775	1	0	1	1	1
group_5109		hypothetical protein	0	9	130	137	0	93.8356	0	0.00385821	1	0.0504775	3	0	3	0.25	0.25
group_875	malR	HTH-type transcriptional regulator MalR	0	9	130	137	0	93.8356	0	0.00385821	1	0.0504775	8	0	8	0.0078125	0.0078125
group_1069		hypothetical protein	123	122	7	24	94.6154	16.4384	3.45667	0.00393305	1	0.0513499	9	6	5	0.507812	1
group_3239		hypothetical protein	35	19	95	127	26.9231	86.9863	2.4626	0.00396778	1	0.0516961	10	7	4	0.34375	0.753906
group_120		hypothetical protein	11	31	119	115	8.46154	78.7671	0.342911	0.00398617	1	0.0518284	9	2	9	0.00390625	0.179688
group_1582		hypothetical protein	128	132	2	14	98.4615	9.58904	6.78788	0.00406575	1	0.0520036	4	3	2	0.625	1
group_1583		hypothetical protein	128	132	2	14	98.4615	9.58904	6.78788	0.00406575	1	0.0520036	4	3	2	0.625	1
group_2120		hypothetical protein	128	132	2	14	98.4615	9.58904	6.78788	0.00406575	1	0.0520036	4	3	2	0.625	1
group_2122		hypothetical protein	128	132	2	14	98.4615	9.58904	6.78788	0.00406575	1	0.0520036	4	3	2	0.625	1
group_2745		hypothetical protein	128	132	2	14	98.4615	9.58904	6.78788	0.00406575	1	0.0520036	4	3	2	0.625	1
group_2750		hypothetical protein	128	132	2	14	98.4615	9.58904	6.78788	0.00406575	1	0.0520036	5	4	2	0.375	1
group_3458		hypothetical protein	128	132	2	14	98.4615	9.58904	6.78788	0.00406575	1	0.0520036	4	3	2	0.625	1
group_829		hypothetical protein	128	132	2	14	98.4615	9.58904	6.78788	0.00406575	1	0.0520036	8	7	2	0.0703125	0.289062
group_148		hypothetical protein	127	129	3	17	97.6923	11.6438	5.57881	0.00411585	1	0.0521147	9	6	3	0.507812	0.507812
group_2117		hypothetical protein	127	129	3	17	97.6923	11.6438	5.57881	0.00411585	1	0.0521147	7	5	3	0.453125	1
group_2740		hypothetical protein	127	129	3	17	97.6923	11.6438	5.57881	0.00411585	1	0.0521147	8	7	3	0.0703125	0.726562
group_4042		hypothetical protein	127	129	3	17	97.6923	11.6438	5.57881	0.00411585	1	0.0521147	7	5	3	0.453125	1
dus_1		putative tRNA-dihydrouridine synthase	127	129	3	17	97.6923	11.6438	5.57881	0.00411585	1	0.0521147	10	9	2	0.0214844	0.109375
group_1988		hypothetical protein	121	118	9	28	93.0769	19.1781	3.19021	0.00413736	1	0.0521772	6	4	4	0.6875	0.6875
mvaS_1		hypothetical protein	121	118	9	28	93.0769	19.1781	3.19021	0.00413736	1	0.0521772	6	4	3	0.6875	1
group_4914		hypothetical protein	12	2	118	144	9.23077	98.6301	7.32203	0.00427847	1	0.0538488	5	3	2	1	1
group_1470		hypothetical protein	7	0	123	146	5.38462	100	inf	0.00471186	1	0.0590672	2	2	0	0.5	0.5
group_26		hypothetical protein	7	0	123	146	5.38462	100	inf	0.00471186	1	0.0590672	1	1	0	1	1
glpF		Glycerol uptake facilitator protein	129	135	1	11	99.2308	7.53425	10.5111	0.00624401	1	0.0770462	7	6	1	0.125	0.125
asnS		Asparagine--tRNA ligase	129	135	1	11	99.2308	7.53425	10.5111	0.00624401	1	0.0770462	6	6	1	0.03125	0.21875
pglF_1		UDP-N-acetyl-alpha-D-glucosamine C6 dehydratase	129	135	1	11	99.2308	7.53425	10.5111	0.00624401	1	0.0770462	7	6	1	0.125	0.125
group_155		hypothetical protein	1	11	129	135	0.769231	92.4658	0.0951374	0.00624401	1	0.0770462	2	1	1	1	1
group_2640		hypothetical protein	1	11	129	135	0.769231	92.4658	0.0951374	0.00624401	1	0.0770462	4	1	4	0.125	0.625
group_385		hypothetical protein	1	11	129	135	0.769231	92.4658	0.0951374	0.00624401	1	0.0770462	7	1	7	0.015625	0.125
group_5169		hypothetical protein	1	11	129	135	0.769231	92.4658	0.0951374	0.00624401	1	0.0770462	4	1	4	0.125	0.625
group_899	lpl2_1	putative lipoprotein	1	11	129	135	0.769231	92.4658	0.0951374	0.00624401	1	0.0770462	5	1	5	0.0625	0.375
pflB		Formate acetyltransferase	123	123	7	23	94.6154	15.7534	3.28571	0.00635513	1	0.077671	10	8	4	0.109375	0.753906
fnbA		Fibronectin-binding protein A	123	123	7	23	94.6154	15.7534	3.28571	0.00635513	1	0.077671	10	9	3	0.0214844	0.34375
group_337		putative lipoprotein	7	23	123	123	5.38462	84.2466	0.304348	0.00635513	1	0.077671	8	2	8	0.0078125	0.289062
sirC		Precorrin-2 dehydrogenase	126	128	4	18	96.9231	12.3288	4.42969	0.00638105	1	0.077671	9	7	3	0.179688	0.507812
group_3383		hypothetical protein	126	128	4	18	96.9231	12.3288	4.42969	0.00638105	1	0.077671	10	8	3	0.109375	0.34375
essG_2		Type VII secretion system protein EsaG	126	128	4	18	96.9231	12.3288	4.42969	0.00638105	1	0.077671	11	8	4	0.226562	0.548828
group_4955		hypothetical protein	4	18	126	128	3.07692	87.6712	0.22575	0.00638105	1	0.077671	9	1	9	0.00390625	0.0390625
ugpQ		Glycerophosphodiester phosphodiesterase, cytoplasmic	121	119	9	27	93.0769	18.4932	3.05042	0.0065913	1	0.0800754	6	4	3	0.6875	1
group_2742		hypothetical protein	127	130	3	16	97.6923	10.9589	5.21026	0.00722464	1	0.0853424	7	5	3	0.453125	1
group_3532		hypothetical protein	127	130	3	16	97.6923	10.9589	5.21026	0.00722464	1	0.0853424	6	4	3	0.6875	1
group_4261		hypothetical protein	127	130	3	16	97.6923	10.9589	5.21026	0.00722464	1	0.0853424	6	4	3	0.6875	1
group_4331		hypothetical protein	127	130	3	16	97.6923	10.9589	5.21026	0.00722464	1	0.0853424	6	4	3	0.6875	1
group_434		hypothetical protein	127	130	3	16	97.6923	10.9589	5.21026	0.00722464	1	0.0853424	7	5	3	0.453125	1
group_1199		hypothetical protein	128	133	2	13	98.4615	8.90411	6.25564	0.00722827	1	0.0853424	4	3	2	0.625	1
group_1581		hypothetical protein	128	133	2	13	98.4615	8.90411	6.25564	0.00722827	1	0.0853424	4	3	2	0.625	1
group_2744		hypothetical protein	128	133	2	13	98.4615	8.90411	6.25564	0.00722827	1	0.0853424	4	3	2	0.625	1
group_2749		hypothetical protein	128	133	2	13	98.4615	8.90411	6.25564	0.00722827	1	0.0853424	4	3	2	0.625	1
group_3452		hypothetical protein	128	133	2	13	98.4615	8.90411	6.25564	0.00722827	1	0.0853424	6	5	2	0.21875	0.6875
group_3453		hypothetical protein	128	133	2	13	98.4615	8.90411	6.25564	0.00722827	1	0.0853424	5	4	2	0.375	1
group_3454		hypothetical protein	128	133	2	13	98.4615	8.90411	6.25564	0.00722827	1	0.0853424	5	3	2	1	1
group_4254		hypothetical protein	128	133	2	13	98.4615	8.90411	6.25564	0.00722827	1	0.0853424	5	4	2	0.375	1
group_173		hypothetical protein	2	13	128	133	1.53846	91.0959	0.159856	0.00722827	1	0.0853424	7	2	6	0.125	0.453125
group_2606		hypothetical protein	2	13	128	133	1.53846	91.0959	0.159856	0.00722827	1	0.0853424	7	1	7	0.015625	0.125
group_903		hypothetical protein	3	15	127	131	2.30769	89.726	0.206299	0.00733238	1	0.0854494	8	3	8	0.0078125	0.726562
group_1650		hypothetical protein	127	131	3	15	97.6923	10.274	4.84733	0.00733238	1	0.0854494	6	4	3	0.6875	1
group_1951		hypothetical protein	127	131	3	15	97.6923	10.274	4.84733	0.00733238	1	0.0854494	8	6	2	0.289062	0.289062
group_3455		hypothetical protein	127	131	3	15	97.6923	10.274	4.84733	0.00733238	1	0.0854494	6	4	3	0.6875	1
group_3462		hypothetical protein	127	131	3	15	97.6923	10.274	4.84733	0.00733238	1	0.0854494	5	3	3	1	1
group_4255		hypothetical protein	127	131	3	15	97.6923	10.274	4.84733	0.00733238	1	0.0854494	7	5	3	0.453125	1
group_627		hypothetical protein	127	131	3	15	97.6923	10.274	4.84733	0.00733238	1	0.0854494	6	6	2	0.03125	0.6875
group_2760	dapH_2	2,3,4,5-tetrahydropyridine-2,6-dicarboxylate N-acetyltransferase	36	21	94	125	27.6923	85.6164	2.27964	0.00735439	1	0.0855475	10	3	9	0.0214844	0.34375
group_6293		hypothetical protein	118	115	12	31	90.7692	21.2329	2.65072	0.00744107	1	0.0862664	10	6	6	0.753906	0.753906
group_725		hypothetical protein	112	106	18	40	86.1538	27.3973	2.34801	0.00744361	1	0.0862664	9	8	4	0.0390625	1
group_1593		hypothetical protein	124	125	6	21	95.3846	14.3836	3.472	0.0076564	1	0.0876328	9	4	5	1	1
wecC		UDP-N-acetyl-D-mannosamine dehydrogenase	130	138	0	8	100	5.47945	inf	0.00774254	1	0.0876328	4	4	0	0.125	0.125
tarI1		Ribitol-5-phosphate cytidylyltransferase 1	130	138	0	8	100	5.47945	inf	0.00774254	1	0.0876328	4	4	0	0.125	0.125
stp		Serine/threonine phosphatase stp	130	138	0	8	100	5.47945	inf	0.00774254	1	0.0876328	3	3	0	0.25	0.25
lpl2_3		putative lipoprotein	130	138	0	8	100	5.47945	inf	0.00774254	1	0.0876328	3	3	0	0.25	0.25
spsB_1		Signal peptidase IB	130	138	0	8	100	5.47945	inf	0.00774254	1	0.0876328	5	5	0	0.0625	0.0625
mccA		O-acetylserine dependent cystathionine beta-synthase	130	138	0	8	100	5.47945	inf	0.00774254	1	0.0876328	5	5	0	0.0625	0.0625
butA		Diacetyl reductase [(S)-acetoin forming]	130	138	0	8	100	5.47945	inf	0.00774254	1	0.0876328	5	5	0	0.0625	0.0625
group_2007		hypothetical protein	0	8	130	138	0	94.5205	0	0.00774254	1	0.0876328	4	0	4	0.125	0.125
group_2040	yxdL	ABC transporter ATP-binding protein YxdL	0	8	130	138	0	94.5205	0	0.00774254	1	0.0876328	6	0	6	0.03125	0.03125
group_4016		hypothetical protein	0	8	130	138	0	94.5205	0	0.00774254	1	0.0876328	5	0	5	0.0625	0.0625
group_901	lpl2_7	putative lipoprotein	0	8	130	138	0	94.5205	0	0.00774254	1	0.0876328	7	0	7	0.015625	0.015625
group_92	fnbA	Fibronectin-binding protein A	0	8	130	138	0	94.5205	0	0.00774254	1	0.0876328	4	0	4	0.125	0.125
rocD		Ornithine aminotransferase	11	2	119	144	8.46154	98.6301	6.65546	0.00807723	1	0.0912567	2	2	1	0.5	1
group_252		hypothetical protein	8	24	122	122	6.15385	83.5616	0.333333	0.00829144	1	0.0933417	8	4	7	0.0703125	1
group_176		hypothetical protein	122	122	8	24	93.8462	16.4384	3	0.00829144	1	0.0933417	9	6	5	0.507812	1
yxeI		putative protein YxeI	106	98	24	48	81.5385	32.8767	2.16327	0.00882585	1	0.0991805	11	7	6	0.548828	1
citN		Citrate transporter	125	127	5	19	96.1538	13.0137	3.74016	0.00914692	1	0.102241	9	7	3	0.179688	0.507812
group_2081		hypothetical protein	125	127	5	19	96.1538	13.0137	3.74016	0.00914692	1	0.102241	10	7	4	0.34375	0.753906
group_849		putative autolysin PH	125	127	5	19	96.1538	13.0137	3.74016	0.00914692	1	0.102241	9	5	5	1	1
group_3413		hypothetical protein	11	29	119	117	8.46154	80.137	0.372935	0.00960941	1	0.10722	11	6	7	0.548828	1
clfA		Clumping factor A	113	108	17	38	86.9231	26.0274	2.33878	0.00987851	1	0.110027	10	7	5	0.34375	1
group_2239	pflB	Formate acetyltransferase	7	22	123	124	5.38462	84.9315	0.320769	0.01015	1	0.112653	11	5	8	0.226562	1
group_342	hsdM	Type I restriction enzyme EcoKI M protein	7	22	123	124	5.38462	84.9315	0.320769	0.01015	1	0.112653	8	4	6	0.289062	1
group_228		hypothetical protein	6	0	124	146	4.61538	100	inf	0.0102597	1	0.113669	3	3	0	0.25	0.25
group_4258		hypothetical protein	126	129	4	17	96.9231	11.6438	4.15116	0.010798	1	0.119423	7	5	4	0.453125	1
group_1678		putative protein	129	136	1	10	99.2308	6.84932	9.48529	0.0115761	1	0.126693	6	5	1	0.21875	0.21875
tilS		tRNA(Ile)-lysidine synthase	129	136	1	10	99.2308	6.84932	9.48529	0.0115761	1	0.126693	5	4	1	0.375	0.375
group_840		putative lipoprotein	129	136	1	10	99.2308	6.84932	9.48529	0.0115761	1	0.126693	7	6	1	0.125	0.125
group_4106		hypothetical protein	1	10	129	136	0.769231	93.1507	0.105426	0.0115761	1	0.126693	4	1	4	0.125	0.625
group_4732		hypothetical protein	1	10	129	136	0.769231	93.1507	0.105426	0.0115761	1	0.126693	5	1	4	0.375	0.375
group_594		hypothetical protein	1	10	129	136	0.769231	93.1507	0.105426	0.0115761	1	0.126693	5	1	5	0.0625	0.375
group_1823	caiA	Crotonobetainyl-CoA reductase	6	20	124	126	4.61538	86.3014	0.304839	0.0123734	1	0.134481	10	3	9	0.0214844	0.34375
group_697		hypothetical protein	6	20	124	126	4.61538	86.3014	0.304839	0.0123734	1	0.134481	11	4	9	0.0654297	0.548828
group_1748		hypothetical protein	127	132	3	14	97.6923	9.58904	4.4899	0.0124587	1	0.134481	7	7	1	0.015625	0.125
ssl4_2		Staphylococcal superantigen-like 4	127	132	3	14	97.6923	9.58904	4.4899	0.0124587	1	0.134481	6	4	2	0.6875	0.6875
group_256		hypothetical protein	127	132	3	14	97.6923	9.58904	4.4899	0.0124587	1	0.134481	9	7	3	0.179688	0.507812
group_2751		hypothetical protein	127	132	3	14	97.6923	9.58904	4.4899	0.0124587	1	0.134481	5	3	3	1	1
tarK		Teichoic acid ribitol-phosphate polymerase TarK	127	132	3	14	97.6923	9.58904	4.4899	0.0124587	1	0.134481	5	5	3	0.0625	1
group_4260		hypothetical protein	127	132	3	14	97.6923	9.58904	4.4899	0.0124587	1	0.134481	7	5	3	0.453125	1
group_1264		hypothetical protein	128	134	2	12	98.4615	8.21918	5.73134	0.0127307	1	0.135329	6	4	2	0.6875	0.6875
group_1314		hypothetical protein	128	134	2	12	98.4615	8.21918	5.73134	0.0127307	1	0.135329	7	7	1	0.015625	0.125
group_1545		hypothetical protein	128	134	2	12	98.4615	8.21918	5.73134	0.0127307	1	0.135329	7	5	2	0.453125	0.453125
norB_3		Quinolone resistance protein NorB	128	134	2	12	98.4615	8.21918	5.73134	0.0127307	1	0.135329	4	3	1	0.625	0.625
lpl2_5		putative lipoprotein	128	134	2	12	98.4615	8.21918	5.73134	0.0127307	1	0.135329	8	8	2	0.0078125	0.289062
mgtE		Magnesium transporter MgtE	128	134	2	12	98.4615	8.21918	5.73134	0.0127307	1	0.135329	7	6	1	0.125	0.125
group_1390		hypothetical protein	2	12	128	134	1.53846	91.7808	0.174479	0.0127307	1	0.135329	8	2	7	0.0703125	0.289062
group_3274		hypothetical protein	2	12	128	134	1.53846	91.7808	0.174479	0.0127307	1	0.135329	6	2	4	0.6875	0.6875
group_4779		hypothetical protein	2	12	128	134	1.53846	91.7808	0.174479	0.0127307	1	0.135329	6	2	4	0.6875	0.6875
group_1137		hypothetical protein	12	3	118	143	9.23077	97.9452	4.84746	0.0140939	1	0.149566	5	2	3	1	1
group_4917		hypothetical protein	8	1	122	145	6.15385	99.3151	9.5082	0.0144216	1	0.152787	3	2	1	1	1
group_1985		hypothetical protein	116	114	14	32	89.2308	21.9178	2.32581	0.0151175	1	0.155583	10	5	7	0.34375	1
group_1156		hypothetical protein	130	139	0	7	100	4.79452	inf	0.0155261	1	0.155583	3	3	0	0.25	0.25
mntH_2		Divalent metal cation transporter MntH	130	139	0	7	100	4.79452	inf	0.0155261	1	0.155583	3	3	0	0.25	0.25
leuC		3-isopropylmalate dehydratase large subunit	130	139	0	7	100	4.79452	inf	0.0155261	1	0.155583	3	3	0	0.25	0.25
group_1505		putative protein	130	139	0	7	100	4.79452	inf	0.0155261	1	0.155583	4	4	0	0.125	0.125
group_1673		hypothetical protein	130	139	0	7	100	4.79452	inf	0.0155261	1	0.155583	5	5	0	0.0625	0.0625
group_2242		putative protein	130	139	0	7	100	4.79452	inf	0.0155261	1	0.155583	3	3	0	0.25	0.25
hpf		Ribosome hibernation promotion factor	130	139	0	7	100	4.79452	inf	0.0155261	1	0.155583	2	2	0	0.5	0.5
yydI		putative peptide export ATP-binding protein YydI	130	139	0	7	100	4.79452	inf	0.0155261	1	0.155583	5	5	0	0.0625	0.0625
ybbH_1		putative HTH-type transcriptional regulator YbbH	130	139	0	7	100	4.79452	inf	0.0155261	1	0.155583	4	4	0	0.125	0.125
group_2910		hypothetical protein	130	139	0	7	100	4.79452	inf	0.0155261	1	0.155583	3	3	0	0.25	0.25
tarJ		Ribulose-5-phosphate reductase 1	130	139	0	7	100	4.79452	inf	0.0155261	1	0.155583	4	4	0	0.125	0.125
group_3435		hypothetical protein	130	139	0	7	100	4.79452	inf	0.0155261	1	0.155583	3	3	0	0.25	0.25
group_4279		hypothetical protein	130	139	0	7	100	4.79452	inf	0.0155261	1	0.155583	3	3	0	0.25	0.25
group_4363		hypothetical protein	130	139	0	7	100	4.79452	inf	0.0155261	1	0.155583	3	3	0	0.25	0.25
rplP		50S ribosomal protein L16	130	139	0	7	100	4.79452	inf	0.0155261	1	0.155583	2	2	0	0.5	0.5
menE_1		2-succinylbenzoate--CoA ligase	130	139	0	7	100	4.79452	inf	0.0155261	1	0.155583	4	4	0	0.125	0.125
rhaS		HTH-type transcriptional activator RhaS	130	139	0	7	100	4.79452	inf	0.0155261	1	0.155583	4	4	0	0.125	0.125
group_153		hypothetical protein	0	7	130	139	0	95.2055	0	0.0155261	1	0.155583	1	0	1	1	1
group_2015		IS6 family transposase ISSau6	0	7	130	139	0	95.2055	0	0.0155261	1	0.155583	3	0	3	0.25	0.25
group_220		hypothetical protein	0	7	130	139	0	95.2055	0	0.0155261	1	0.155583	3	0	3	0.25	0.25
recD2_1		ATP-dependent RecD-like DNA helicase	0	7	130	139	0	95.2055	0	0.0155261	1	0.155583	4	0	4	0.125	0.125
group_3934		hypothetical protein	0	7	130	139	0	95.2055	0	0.0155261	1	0.155583	5	0	5	0.0625	0.0625
group_4242		hypothetical protein	0	7	130	139	0	95.2055	0	0.0155261	1	0.155583	4	0	4	0.125	0.125
group_4243		hypothetical protein	0	7	130	139	0	95.2055	0	0.0155261	1	0.155583	4	0	4	0.125	0.125
group_4244		hypothetical protein	0	7	130	139	0	95.2055	0	0.0155261	1	0.155583	4	0	4	0.125	0.125
group_4370		hypothetical protein	0	7	130	139	0	95.2055	0	0.0155261	1	0.155583	4	0	4	0.125	0.125
group_4371		hypothetical protein	0	7	130	139	0	95.2055	0	0.0155261	1	0.155583	4	0	4	0.125	0.125
group_4373		hypothetical protein	0	7	130	139	0	95.2055	0	0.0155261	1	0.155583	4	0	4	0.125	0.125
group_4730		hypothetical protein	0	7	130	139	0	95.2055	0	0.0155261	1	0.155583	4	0	4	0.125	0.125
group_4737		hypothetical protein	0	7	130	139	0	95.2055	0	0.0155261	1	0.155583	4	0	4	0.125	0.125
group_5114		hypothetical protein	0	7	130	139	0	95.2055	0	0.0155261	1	0.155583	2	0	2	0.5	0.5
linA		Lincosamide resistance protein	0	7	130	139	0	95.2055	0	0.0155261	1	0.155583	2	0	2	0.5	0.5
cspLA_2		Cold shock-like protein CspLA	0	7	130	139	0	95.2055	0	0.0155261	1	0.155583	2	0	2	0.5	0.5
group_15		IS1182 family transposase ISSau3	50	78	80	68	38.4615	46.5753	0.544872	0.0155752	1	0.155827	11	9	4	0.0654297	0.548828
group_242		Staphylocoagulase	121	122	9	24	93.0769	16.4384	2.64481	0.0160635	1	0.160457	11	6	6	1	1
yhfS		Putative acetyl-CoA C-acetyltransferase YhfS	126	130	4	16	96.9231	10.9589	3.87692	0.0180278	1	0.179507	7	5	3	0.453125	1
group_3457		hypothetical protein	126	130	4	16	96.9231	10.9589	3.87692	0.0180278	1	0.179507	6	4	4	0.6875	0.6875
group_1794	yxeI	putative protein YxeI	24	46	106	100	18.4615	68.4932	0.492207	0.018107	1	0.180012	11	6	7	0.548828	1
group_2780		Alkaline shock protein 23	100	93	30	53	76.9231	36.3014	1.89964	0.0182888	1	0.181532	11	8	5	0.226562	1
group_938		hypothetical protein	10	26	120	120	7.69231	82.1918	0.384615	0.018963	1	0.187928	9	3	8	0.0390625	0.507812
group_3268		hypothetical protein	10	25	120	121	7.69231	82.8767	0.403333	0.019424	1	0.192193	7	1	7	0.015625	0.125
ghrB_2		Glyoxylate/hydroxypyruvate reductase B	124	127	6	19	95.3846	13.0137	3.09186	0.0197382	1	0.194691	10	8	3	0.109375	0.34375
ykoE		Putative HMP/thiamine permease protein YkoE	124	127	6	19	95.3846	13.0137	3.09186	0.0197382	1	0.194691	9	7	4	0.179688	1
arsB		Arsenical pump membrane protein	127	133	3	13	97.6923	8.90411	4.13784	0.0209325	1	0.203599	8	7	1	0.0703125	0.0703125
group_1946		hypothetical protein	127	133	3	13	97.6923	8.90411	4.13784	0.0209325	1	0.203599	7	6	3	0.125	1
ssbA_2		Single-stranded DNA-binding protein A	127	133	3	13	97.6923	8.90411	4.13784	0.0209325	1	0.203599	7	6	3	0.125	1
group_3456	clpP_1	ATP-dependent Clp protease proteolytic subunit	127	133	3	13	97.6923	8.90411	4.13784	0.0209325	1	0.203599	5	3	3	1	1
group_3460		hypothetical protein	127	133	3	13	97.6923	8.90411	4.13784	0.0209325	1	0.203599	5	3	3	1	1
group_4593		hypothetical protein	127	133	3	13	97.6923	8.90411	4.13784	0.0209325	1	0.203599	9	7	3	0.179688	0.507812
group_625		hypothetical protein	127	133	3	13	97.6923	8.90411	4.13784	0.0209325	1	0.203599	7	7	2	0.015625	0.453125
alaS		Alanine--tRNA ligase	127	133	3	13	97.6923	8.90411	4.13784	0.0209325	1	0.203599	8	7	2	0.0703125	0.289062
group_322		ISL3 family transposase IS1181	3	13	127	133	2.30769	91.0959	0.241672	0.0209325	1	0.203599	8	3	6	0.289062	0.726562
fnbB		Fibronectin-binding protein B	113	110	17	36	86.9231	24.6575	2.1754	0.02108	1	0.204717	10	8	3	0.109375	0.34375
gltS		Sodium/glutamate symporter	129	137	1	9	99.2308	6.16438	8.47445	0.0212939	1	0.204897	5	4	1	0.375	0.375
scrB		Sucrose-6-phosphate hydrolase	129	137	1	9	99.2308	6.16438	8.47445	0.0212939	1	0.204897	5	4	1	0.375	0.375
dltD		Protein DltD	129	137	1	9	99.2308	6.16438	8.47445	0.0212939	1	0.204897	6	6	1	0.03125	0.21875
group_4460		hypothetical protein	129	137	1	9	99.2308	6.16438	8.47445	0.0212939	1	0.204897	5	4	1	0.375	0.375
gatC_1		PTS system galactitol-specific EIIC component	129	137	1	9	99.2308	6.16438	8.47445	0.0212939	1	0.204897	4	3	1	0.625	0.625
group_380		hypothetical protein	1	9	129	137	0.769231	93.8356	0.118002	0.0212939	1	0.204897	2	1	1	1	1
sak		Staphylokinase	128	135	2	11	98.4615	7.53425	5.21481	0.0221912	1	0.211763	7	5	2	0.453125	0.453125
lpl2_4		putative lipoprotein	128	135	2	11	98.4615	7.53425	5.21481	0.0221912	1	0.211763	6	4	2	0.6875	0.6875
nisP		hypothetical protein	128	135	2	11	98.4615	7.53425	5.21481	0.0221912	1	0.211763	7	5	2	0.453125	0.453125
group_25		hypothetical protein	2	11	128	135	1.53846	92.4658	0.191761	0.0221912	1	0.211763	6	2	5	0.21875	0.6875
group_3277		hypothetical protein	2	11	128	135	1.53846	92.4658	0.191761	0.0221912	1	0.211763	5	2	3	1	1
group_392		hypothetical protein	5	0	125	146	3.84615	100	inf	0.022243	1	0.211763	5	5	0	0.0625	0.0625
group_4986		hypothetical protein	5	0	125	146	3.84615	100	inf	0.022243	1	0.211763	2	2	0	0.5	0.5
group_31		IS1182 family transposase ISSau3	22	42	108	104	16.9231	71.2329	0.504409	0.0224579	1	0.213485	11	5	7	0.548828	1
group_125	essG_2	Type VII secretion system protein EsaG	112	109	18	37	86.1538	25.3425	2.11213	0.0230322	1	0.218615	10	7	4	0.34375	0.753906
group_3292		hypothetical protein	15	6	115	140	11.5385	95.8904	3.04348	0.0233826	1	0.221274	6	3	4	0.6875	1
group_4045		hypothetical protein	15	6	115	140	11.5385	95.8904	3.04348	0.0233826	1	0.221274	6	3	4	0.6875	1
lukEv		Leucotoxin LukEv	121	123	9	23	93.0769	15.7534	2.514	0.0243315	1	0.229562	8	6	4	0.289062	1
group_523		hypothetical protein	121	123	9	23	93.0769	15.7534	2.514	0.0243315	1	0.229562	10	7	5	0.34375	1
group_331		ISL3 family transposase IS1181	7	20	123	126	5.38462	86.3014	0.358537	0.0249339	1	0.234893	11	3	10	0.0117188	0.226562
tet(K)		tetracycline efflux MFS transporter Tet(K)	12	28	118	118	9.23077	80.8219	0.428571	0.0252377	1	0.2374	9	1	9	0.00390625	0.0390625
group_4046		hypothetical protein	7	1	123	145	5.38462	99.3151	8.25203	0.0282015	1	0.264095	3	2	1	1	1
group_4920		hypothetical protein	7	1	123	145	5.38462	99.3151	8.25203	0.0282015	1	0.264095	3	2	1	1	1
group_4984		hypothetical protein	7	1	123	145	5.38462	99.3151	8.25203	0.0282015	1	0.264095	3	2	1	1	1
group_3425		IS30 family transposase IS1252	126	131	4	15	96.9231	10.274	3.60687	0.0296606	1	0.267868	6	4	3	0.6875	1
group_6300		hypothetical protein	126	131	4	15	96.9231	10.274	3.60687	0.0296606	1	0.267868	5	4	3	0.375	1
group_1830	efeM	putative iron uptake system component EfeM	43	31	87	115	33.0769	78.7671	1.83352	0.0298286	1	0.267868	10	5	8	0.109375	1
mutM		Formamidopyrimidine-DNA glycosylase	124	128	6	18	95.3846	12.3288	2.90625	0.0310521	1	0.267868	8	6	3	0.289062	0.726562
ilvC		Ketol-acid reductoisomerase (NADP(+))	130	140	0	6	100	4.10959	inf	0.0311158	1	0.267868	2	2	0	0.5	0.5
priA		primosomal protein N'	130	140	0	6	100	4.10959	inf	0.0311158	1	0.267868	3	3	0	0.25	0.25
group_1110		hypothetical protein	130	140	0	6	100	4.10959	inf	0.0311158	1	0.267868	4	4	0	0.125	0.125
lpl2_6		putative lipoprotein	130	140	0	6	100	4.10959	inf	0.0311158	1	0.267868	4	4	0	0.125	0.125
group_1274		Putative formate dehydrogenase	130	140	0	6	100	4.10959	inf	0.0311158	1	0.267868	2	2	0	0.5	0.5
group_1296		hypothetical protein	130	140	0	6	100	4.10959	inf	0.0311158	1	0.267868	4	4	0	0.125	0.125
mprF		Phosphatidylglycerol lysyltransferase	130	140	0	6	100	4.10959	inf	0.0311158	1	0.267868	2	2	0	0.5	0.5
ybhI		hypothetical protein	130	140	0	6	100	4.10959	inf	0.0311158	1	0.267868	2	2	0	0.5	0.5
ffh		Signal recognition particle protein	130	140	0	6	100	4.10959	inf	0.0311158	1	0.267868	3	3	0	0.25	0.25
ytmI		putative N-acetyltransferase YtmI	130	140	0	6	100	4.10959	inf	0.0311158	1	0.267868	3	3	0	0.25	0.25
nos		Nitric oxide synthase oxygenase	130	140	0	6	100	4.10959	inf	0.0311158	1	0.267868	2	2	0	0.5	0.5
group_2115		Putative 5'(3')-deoxyribonucleotidase	130	140	0	6	100	4.10959	inf	0.0311158	1	0.267868	3	3	0	0.25	0.25
atpD		ATP synthase subunit beta	130	140	0	6	100	4.10959	inf	0.0311158	1	0.267868	3	3	0	0.25	0.25
group_2229		putative protein	130	140	0	6	100	4.10959	inf	0.0311158	1	0.267868	4	4	0	0.125	0.125
rihB		Pyrimidine-specific ribonucleoside hydrolase RihB	130	140	0	6	100	4.10959	inf	0.0311158	1	0.267868	3	3	0	0.25	0.25
arcB		Ornithine carbamoyltransferase, catabolic	130	140	0	6	100	4.10959	inf	0.0311158	1	0.267868	4	4	0	0.125	0.125
comGC		ComG operon protein 3	130	140	0	6	100	4.10959	inf	0.0311158	1	0.267868	2	2	0	0.5	0.5
group_2542		hypothetical protein	130	140	0	6	100	4.10959	inf	0.0311158	1	0.267868	2	2	0	0.5	0.5
group_2635		putative lipoprotein	130	140	0	6	100	4.10959	inf	0.0311158	1	0.267868	2	2	0	0.5	0.5
acuC		Acetoin utilization protein AcuC	130	140	0	6	100	4.10959	inf	0.0311158	1	0.267868	3	3	0	0.25	0.25
group_2874		hypothetical protein	130	140	0	6	100	4.10959	inf	0.0311158	1	0.267868	4	4	0	0.125	0.125
mhqA_3		Putative ring-cleaving dioxygenase MhqA	130	140	0	6	100	4.10959	inf	0.0311158	1	0.267868	2	2	0	0.5	0.5
bcp		Putative peroxiredoxin bcp	130	140	0	6	100	4.10959	inf	0.0311158	1	0.267868	4	4	0	0.125	0.125
leuD		3-isopropylmalate dehydratase small subunit	130	140	0	6	100	4.10959	inf	0.0311158	1	0.267868	2	2	0	0.5	0.5
trmD		tRNA (guanine-N(1)-)-methyltransferase	130	140	0	6	100	4.10959	inf	0.0311158	1	0.267868	2	2	0	0.5	0.5
rnhA		14.7 kDa ribonuclease H-like protein	130	140	0	6	100	4.10959	inf	0.0311158	1	0.267868	3	3	0	0.25	0.25
cvfB		Conserved virulence factor B	130	140	0	6	100	4.10959	inf	0.0311158	1	0.267868	3	3	0	0.25	0.25
group_3729		hypothetical protein	130	140	0	6	100	4.10959	inf	0.0311158	1	0.267868	2	2	0	0.5	0.5
cdd		Cytidine deaminase	130	140	0	6	100	4.10959	inf	0.0311158	1	0.267868	3	3	0	0.25	0.25
folA		Dihydrofolate reductase	130	140	0	6	100	4.10959	inf	0.0311158	1	0.267868	2	2	0	0.5	0.5
hemY		Protoporphyrinogen oxidase	130	140	0	6	100	4.10959	inf	0.0311158	1	0.267868	2	2	0	0.5	0.5
lpl2_2		putative lipoprotein	130	140	0	6	100	4.10959	inf	0.0311158	1	0.267868	4	4	0	0.125	0.125
narG		Respiratory nitrate reductase 1 alpha chain	130	140	0	6	100	4.10959	inf	0.0311158	1	0.267868	3	3	0	0.25	0.25
group_4010		hypothetical protein	130	140	0	6	100	4.10959	inf	0.0311158	1	0.267868	2	2	0	0.5	0.5
group_4248		hypothetical protein	130	140	0	6	100	4.10959	inf	0.0311158	1	0.267868	4	4	0	0.125	0.125
group_4434		hypothetical protein	130	140	0	6	100	4.10959	inf	0.0311158	1	0.267868	3	3	0	0.25	0.25
zapA		Cell division protein ZapA	130	140	0	6	100	4.10959	inf	0.0311158	1	0.267868	2	2	0	0.5	0.5
recN		DNA repair protein RecN	130	140	0	6	100	4.10959	inf	0.0311158	1	0.267868	2	2	0	0.5	0.5
group_4566		Putative membrane protein insertion efficiency factor	130	140	0	6	100	4.10959	inf	0.0311158	1	0.267868	3	3	0	0.25	0.25
setC		Sugar efflux transporter C	130	140	0	6	100	4.10959	inf	0.0311158	1	0.267868	3	3	0	0.25	0.25
ssl3		Staphylococcal superantigen-like 3	130	140	0	6	100	4.10959	inf	0.0311158	1	0.267868	3	3	0	0.25	0.25
group_1323	glpF	Glycerol uptake facilitator protein	0	6	130	140	0	95.8904	0	0.0311158	1	0.267868	6	0	6	0.03125	0.03125
group_1938	rclA	putative pyridine nucleotide-disulfide oxidoreductase RclA	0	6	130	140	0	95.8904	0	0.0311158	1	0.267868	5	0	5	0.0625	0.0625
group_2164	scn_3	Staphylococcal complement inhibitor	0	6	130	140	0	95.8904	0	0.0311158	1	0.267868	4	0	4	0.125	0.125
group_2555		putative CtpA-like serine protease	0	6	130	140	0	95.8904	0	0.0311158	1	0.267868	2	0	2	0.5	0.5
group_3179	dltD	Protein DltD	0	6	130	140	0	95.8904	0	0.0311158	1	0.267868	6	0	6	0.03125	0.03125
group_3295		hypothetical protein	0	6	130	140	0	95.8904	0	0.0311158	1	0.267868	5	0	5	0.0625	0.0625
group_3974		hypothetical protein	0	6	130	140	0	95.8904	0	0.0311158	1	0.267868	4	0	4	0.125	0.125
group_4006		hypothetical protein	0	6	130	140	0	95.8904	0	0.0311158	1	0.267868	4	0	4	0.125	0.125
group_4024		hypothetical protein	0	6	130	140	0	95.8904	0	0.0311158	1	0.267868	4	0	4	0.125	0.125
group_4372		hypothetical protein	0	6	130	140	0	95.8904	0	0.0311158	1	0.267868	4	0	4	0.125	0.125
group_5046		hypothetical protein	0	6	130	140	0	95.8904	0	0.0311158	1	0.267868	4	0	4	0.125	0.125
group_5356		hypothetical protein	0	6	130	140	0	95.8904	0	0.0311158	1	0.267868	3	0	3	0.25	0.25
group_5941		hypothetical protein	0	6	130	140	0	95.8904	0	0.0311158	1	0.267868	3	0	3	0.25	0.25
group_619		putative protein	0	6	130	140	0	95.8904	0	0.0311158	1	0.267868	4	0	4	0.125	0.125
group_3774	repN	Replication initiation protein	28	49	102	97	21.5385	66.4384	0.543417	0.0314193	1	0.270112	11	5	7	0.548828	1
group_1555		hypothetical protein	127	134	3	12	97.6923	8.21918	3.79104	0.0347407	1	0.296639	5	4	2	0.375	1
group_2116		hypothetical protein	127	134	3	12	97.6923	8.21918	3.79104	0.0347407	1	0.296639	4	3	3	0.625	0.625
group_2121		hypothetical protein	127	134	3	12	97.6923	8.21918	3.79104	0.0347407	1	0.296639	5	3	3	1	1
ecfT_2		Energy-coupling factor transporter transmembrane protein EcfT	127	134	3	12	97.6923	8.21918	3.79104	0.0347407	1	0.296639	8	7	1	0.0703125	0.0703125
group_1556		hypothetical protein	3	12	127	134	2.30769	91.7808	0.26378	0.0347407	1	0.296639	5	2	4	0.375	1
group_3254		hypothetical protein	12	4	118	142	9.23077	97.2603	3.61017	0.035979	1	0.306796	8	5	4	0.726562	1
group_4869		hypothetical protein	9	22	121	124	6.92308	84.9315	0.419234	0.0363796	1	0.309793	10	6	5	0.753906	1
group_249		hypothetical protein	118	119	12	27	90.7692	18.4932	2.23109	0.036935	1	0.314097	9	7	5	0.179688	1
tarF		Teichoic acid glycerol-phosphate transferase	128	136	2	10	98.4615	6.84932	4.70588	0.0382368	1	0.320153	4	4	2	0.125	1
kdpA		Potassium-transporting ATPase potassium-binding subunit	128	136	2	10	98.4615	6.84932	4.70588	0.0382368	1	0.320153	6	5	2	0.21875	0.6875
group_3368		hypothetical protein	128	136	2	10	98.4615	6.84932	4.70588	0.0382368	1	0.320153	7	5	2	0.453125	0.453125
group_573		hypothetical protein	128	136	2	10	98.4615	6.84932	4.70588	0.0382368	1	0.320153	6	4	2	0.6875	0.6875
group_1029	ghrB_2	Glyoxylate/hydroxypyruvate reductase B	2	10	128	136	1.53846	93.1507	0.2125	0.0382368	1	0.320153	7	2	6	0.125	0.453125
group_1185	ykoE	Putative HMP/thiamine permease protein YkoE	2	10	128	136	1.53846	93.1507	0.2125	0.0382368	1	0.320153	6	2	5	0.21875	0.6875
group_147	essG_1	Type VII secretion system protein EsaG	2	10	128	136	1.53846	93.1507	0.2125	0.0382368	1	0.320153	8	2	7	0.0703125	0.289062
group_582		hypothetical protein	2	10	128	136	1.53846	93.1507	0.2125	0.0382368	1	0.320153	7	1	7	0.015625	0.125
yciC_2		Putative metal chaperone YciC	129	138	1	8	99.2308	5.47945	7.47826	0.0388172	1	0.320153	4	4	1	0.125	0.625
wbgU		UDP-N-acetylglucosamine 4-epimerase	129	138	1	8	99.2308	5.47945	7.47826	0.0388172	1	0.320153	6	5	1	0.21875	0.21875
group_1395		hypothetical protein	129	138	1	8	99.2308	5.47945	7.47826	0.0388172	1	0.320153	4	3	1	0.625	0.625
addB		ATP-dependent helicase/deoxyribonuclease subunit B	129	138	1	8	99.2308	5.47945	7.47826	0.0388172	1	0.320153	6	5	1	0.21875	0.21875
gloB		Hydroxyacylglutathione hydrolase	129	138	1	8	99.2308	5.47945	7.47826	0.0388172	1	0.320153	4	3	1	0.625	0.625
entS_1		Enterobactin exporter EntS	129	138	1	8	99.2308	5.47945	7.47826	0.0388172	1	0.320153	5	5	1	0.0625	0.375
group_1686		hypothetical protein	129	138	1	8	99.2308	5.47945	7.47826	0.0388172	1	0.320153	5	4	1	0.375	0.375
group_2064		putative protein	129	138	1	8	99.2308	5.47945	7.47826	0.0388172	1	0.320153	3	3	1	0.25	1
group_1364	guaC	GMP reductase	1	8	129	138	0.769231	94.5205	0.133721	0.0388172	1	0.320153	7	1	6	0.125	0.125
group_1737	gltS	Sodium/glutamate symporter	1	8	129	138	0.769231	94.5205	0.133721	0.0388172	1	0.320153	5	1	4	0.375	0.375
group_209		hypothetical protein	1	8	129	138	0.769231	94.5205	0.133721	0.0388172	1	0.320153	6	1	6	0.03125	0.21875
group_3232		hypothetical protein	1	8	129	138	0.769231	94.5205	0.133721	0.0388172	1	0.320153	7	1	6	0.125	0.125
group_3281		hypothetical protein	1	8	129	138	0.769231	94.5205	0.133721	0.0388172	1	0.320153	6	1	6	0.03125	0.21875
group_387		hypothetical protein	1	8	129	138	0.769231	94.5205	0.133721	0.0388172	1	0.320153	5	1	4	0.375	0.375
group_652	deoC2	Deoxyribose-phosphate aldolase 2	1	8	129	138	0.769231	94.5205	0.133721	0.0388172	1	0.320153	6	1	5	0.21875	0.21875
group_119		hypothetical protein	114	114	16	32	87.6923	21.9178	2	0.0393301	1	0.323959	9	5	6	0.507812	1
sdrC		Serine-aspartate repeat-containing protein C	82	74	48	72	63.0769	49.3151	1.66216	0.0397761	1	0.327204	8	3	6	0.289062	0.726562
efeM		putative iron uptake system component EfeM	86	113	44	33	66.1538	22.6027	0.570796	0.0439241	1	0.360854	11	7	6	0.548828	1
group_2778		Alkaline shock protein 23	30	50	100	96	23.0769	65.7534	0.576	0.0466128	1	0.3698	11	5	8	0.226562	1
group_3305		hypothetical protein	4	0	126	146	3.07692	100	inf	0.0480166	1	0.3698	2	2	0	0.5	0.5
group_4134		hypothetical protein	4	0	126	146	3.07692	100	inf	0.0480166	1	0.3698	1	1	0	1	1
group_4135		hypothetical protein	4	0	126	146	3.07692	100	inf	0.0480166	1	0.3698	1	1	0	1	1
group_4137		hypothetical protein	4	0	126	146	3.07692	100	inf	0.0480166	1	0.3698	1	1	0	1	1
group_4654		hypothetical protein	4	0	126	146	3.07692	100	inf	0.0480166	1	0.3698	1	1	0	1	1
group_4985	ssbA_3	Single-stranded DNA-binding protein A	4	0	126	146	3.07692	100	inf	0.0480166	1	0.3698	2	2	0	0.5	0.5
group_4987		hypothetical protein	4	0	126	146	3.07692	100	inf	0.0480166	1	0.3698	2	2	0	0.5	0.5
group_4988		hypothetical protein	4	0	126	146	3.07692	100	inf	0.0480166	1	0.3698	2	2	0	0.5	0.5
group_5606		hypothetical protein	4	0	126	146	3.07692	100	inf	0.0480166	1	0.3698	2	2	0	0.5	0.5
topA_2		DNA topoisomerase 1	4	0	126	146	3.07692	100	inf	0.0480166	1	0.3698	1	1	0	1	1
group_5617		hypothetical protein	4	0	126	146	3.07692	100	inf	0.0480166	1	0.3698	1	1	0	1	1
group_5618		hypothetical protein	4	0	126	146	3.07692	100	inf	0.0480166	1	0.3698	1	1	0	1	1
group_5619		hypothetical protein	4	0	126	146	3.07692	100	inf	0.0480166	1	0.3698	1	1	0	1	1
group_5620		hypothetical protein	4	0	126	146	3.07692	100	inf	0.0480166	1	0.3698	1	1	0	1	1
group_5621		hypothetical protein	4	0	126	146	3.07692	100	inf	0.0480166	1	0.3698	1	1	0	1	1
group_5622		hypothetical protein	4	0	126	146	3.07692	100	inf	0.0480166	1	0.3698	1	1	0	1	1
group_5623		hypothetical protein	4	0	126	146	3.07692	100	inf	0.0480166	1	0.3698	1	1	0	1	1
group_5624		hypothetical protein	4	0	126	146	3.07692	100	inf	0.0480166	1	0.3698	1	1	0	1	1
group_5625		hypothetical protein	4	0	126	146	3.07692	100	inf	0.0480166	1	0.3698	1	1	0	1	1
group_5626		hypothetical protein	4	0	126	146	3.07692	100	inf	0.0480166	1	0.3698	1	1	0	1	1
group_5627		hypothetical protein	4	0	126	146	3.07692	100	inf	0.0480166	1	0.3698	1	1	0	1	1
group_5628		hypothetical protein	4	0	126	146	3.07692	100	inf	0.0480166	1	0.3698	1	1	0	1	1
group_5629		hypothetical protein	4	0	126	146	3.07692	100	inf	0.0480166	1	0.3698	1	1	0	1	1
group_5630		hypothetical protein	4	0	126	146	3.07692	100	inf	0.0480166	1	0.3698	1	1	0	1	1
group_5631		hypothetical protein	4	0	126	146	3.07692	100	inf	0.0480166	1	0.3698	1	1	0	1	1
group_5632		hypothetical protein	4	0	126	146	3.07692	100	inf	0.0480166	1	0.3698	1	1	0	1	1
group_5633		hypothetical protein	4	0	126	146	3.07692	100	inf	0.0480166	1	0.3698	1	1	0	1	1
group_5634		hypothetical protein	4	0	126	146	3.07692	100	inf	0.0480166	1	0.3698	1	1	0	1	1
group_5635		hypothetical protein	4	0	126	146	3.07692	100	inf	0.0480166	1	0.3698	1	1	0	1	1
group_5636		hypothetical protein	4	0	126	146	3.07692	100	inf	0.0480166	1	0.3698	1	1	0	1	1
group_5637		hypothetical protein	4	0	126	146	3.07692	100	inf	0.0480166	1	0.3698	1	1	0	1	1
group_5638		hypothetical protein	4	0	126	146	3.07692	100	inf	0.0480166	1	0.3698	1	1	0	1	1
parA		Chromosome partitioning protein ParA	4	0	126	146	3.07692	100	inf	0.0480166	1	0.3698	1	1	0	1	1
group_5640		hypothetical protein	4	0	126	146	3.07692	100	inf	0.0480166	1	0.3698	1	1	0	1	1
group_5641		hypothetical protein	4	0	126	146	3.07692	100	inf	0.0480166	1	0.3698	1	1	0	1	1
group_5642		hypothetical protein	4	0	126	146	3.07692	100	inf	0.0480166	1	0.3698	1	1	0	1	1
group_5643		hypothetical protein	4	0	126	146	3.07692	100	inf	0.0480166	1	0.3698	1	1	0	1	1
ypuA		putative protein YpuA	4	0	126	146	3.07692	100	inf	0.0480166	1	0.3698	1	1	0	1	1
group_5645		hypothetical protein	4	0	126	146	3.07692	100	inf	0.0480166	1	0.3698	1	1	0	1	1
hin_1		DNA-invertase hin	4	0	126	146	3.07692	100	inf	0.0480166	1	0.3698	1	1	0	1	1
group_5652		hypothetical protein	4	0	126	146	3.07692	100	inf	0.0480166	1	0.3698	1	1	0	1	1
yflS_1		Putative malate transporter YflS	4	0	126	146	3.07692	100	inf	0.0480166	1	0.3698	1	1	0	1	1
group_721		hypothetical protein	4	0	126	146	3.07692	100	inf	0.0480166	1	0.3698	1	1	0	1	1
group_78		hypothetical protein	4	0	126	146	3.07692	100	inf	0.0480166	1	0.3698	2	2	0	0.5	0.5
plc		1-phosphatidylinositol phosphodiesterase	126	132	4	14	96.9231	9.58904	3.34091	0.0480261	1	0.3698	9	8	2	0.0390625	0.179688
nikB		Nickel import system permease protein NikB	126	132	4	14	96.9231	9.58904	3.34091	0.0480261	1	0.3698	7	7	3	0.015625	1
group_3459		hypothetical protein	126	132	4	14	96.9231	9.58904	3.34091	0.0480261	1	0.3698	7	4	4	1	1
group_3930		hypothetical protein	126	132	4	14	96.9231	9.58904	3.34091	0.0480261	1	0.3698	8	5	3	0.726562	0.726562
group_4228		hypothetical protein	126	132	4	14	96.9231	9.58904	3.34091	0.0480261	1	0.3698	8	6	2	0.289062	0.289062
group_773		hypothetical protein	126	132	4	14	96.9231	9.58904	3.34091	0.0480261	1	0.3698	8	6	3	0.289062	0.726562
group_3414		hypothetical protein	124	129	6	17	95.3846	11.6438	2.72351	0.0481275	1	0.3698	9	5	4	1	1
qorB		Quinone oxidoreductase 2	124	129	6	17	95.3846	11.6438	2.72351	0.0481275	1	0.3698	6	4	3	0.6875	1
group_339		putative lipoprotein	19	10	111	136	14.6154	93.1507	2.32793	0.0482261	1	0.370106	5	2	4	0.375	1
femA_1		Aminoacyltransferase FemA	126	133	4	13	96.9231	8.90411	3.07895	0.0484726	1	0.370192	7	6	3	0.125	1
group_3221		hypothetical protein	126	133	4	13	96.9231	8.90411	3.07895	0.0484726	1	0.370192	8	5	3	0.726562	0.726562
group_3947		hypothetical protein	126	133	4	13	96.9231	8.90411	3.07895	0.0484726	1	0.370192	9	8	3	0.0390625	0.507812
group_2512	yhfS	Putative acetyl-CoA C-acetyltransferase YhfS	4	13	126	133	3.07692	91.0959	0.324786	0.0484726	1	0.370192	7	3	5	0.453125	1
group_219		hypothetical protein	8	2	122	144	6.15385	98.6301	4.72131	0.0499774	1	0.381222	5	3	2	1	1

## Sheet: PEBs
Gene	Non-unique Gene name	Annotation	Number_pos_present_in	Number_neg_present_in	Number_pos_not_present_in	Number_neg_not_present_in	Sensitivity	Specificity	Odds_ratio	Naive_p	Bonferroni_p	Benjamini_H_p	Max_Pairwise_comparisons	Max_supporting_pairs	Max_opposing_pairs	Best_pairwise_comp_p	Worst_pairwise_comp_p
ydhK		putative protein YdhK	0	186	29	61	0	24.6964	0	2.19847e-16	1.3835e-12	1.3835e-12	9	0	9	0.00390625	0.00390625
copB		Copper-exporting P-type ATPase B	0	180	29	67	0	27.1255	0	2.04226e-15	1.2852e-11	6.42598e-12	9	0	9	0.00390625	0.00390625
group_862		hypothetical protein	24	30	5	217	82.7586	87.8543	34.72	4.11245e-15	2.58796e-11	8.62654e-12	9	8	4	0.0390625	1
group_4281		hypothetical protein	22	23	7	224	75.8621	90.6883	30.6087	1.79228e-14	1.12788e-10	2.3848e-11	9	7	4	0.179688	1
group_665		hypothetical protein	24	33	5	214	82.7586	86.6397	31.1273	2.06578e-14	1.29999e-10	2.3848e-11	10	8	4	0.109375	0.753906
group_1168		hypothetical protein	23	28	6	219	79.3103	88.664	29.9821	2.27377e-14	1.43088e-10	2.3848e-11	9	7	4	0.179688	1
group_4285		hypothetical protein	23	30	6	217	79.3103	87.8543	27.7278	6.841e-14	4.30504e-10	4.78338e-11	9	7	4	0.179688	1
group_4286		hypothetical protein	23	30	6	217	79.3103	87.8543	27.7278	6.841e-14	4.30504e-10	4.78338e-11	9	7	4	0.179688	1
group_4287		hypothetical protein	23	30	6	217	79.3103	87.8543	27.7278	6.841e-14	4.30504e-10	4.78338e-11	9	7	4	0.179688	1
entG		Enterotoxin type G	23	31	6	216	79.3103	87.4494	26.7097	1.16115e-13	7.30709e-10	6.64281e-11	9	7	4	0.179688	1
entA_2		Enterotoxin type A	23	31	6	216	79.3103	87.4494	26.7097	1.16115e-13	7.30709e-10	6.64281e-11	9	7	4	0.179688	1
entD		Enterotoxin type D	21	24	8	223	72.4138	90.2834	24.3906	4.63729e-13	2.91824e-09	2.43187e-10	9	7	4	0.179688	1
group_177		hypothetical protein	0	155	29	92	0	37.247	0	4.8877e-12	3.07583e-08	2.36602e-09	9	0	9	0.00390625	0.00390625
fabI_2		Enoyl-[acyl-carrier-protein] reductase [NADPH] FabI	11	1	18	246	37.931	99.5951	150.333	2.6861e-11	1.69036e-07	1.2074e-08	3	2	1	1	1
group_2775		hypothetical protein	21	33	8	214	72.4138	86.6397	17.0227	4.7106e-11	2.96438e-07	1.97626e-08	9	7	4	0.179688	1
group_4830		hypothetical protein	9	0	20	247	31.0345	100	inf	4.46139e-10	2.80755e-06	1.55975e-07	1	1	0	1	1
group_4831		hypothetical protein	9	0	20	247	31.0345	100	inf	4.46139e-10	2.80755e-06	1.55975e-07	1	1	0	1	1
group_4832		hypothetical protein	9	0	20	247	31.0345	100	inf	4.46139e-10	2.80755e-06	1.55975e-07	1	1	0	1	1
group_3274		hypothetical protein	11	3	18	244	37.931	98.7854	49.7037	7.16049e-10	4.5061e-06	2.25305e-07	6	3	3	1	1
group_4779		hypothetical protein	11	3	18	244	37.931	98.7854	49.7037	7.16049e-10	4.5061e-06	2.25305e-07	6	3	3	1	1
group_3920		hypothetical protein	1	147	28	100	3.44828	40.4858	0.0242954	1.36304e-09	8.57762e-06	4.08458e-07	9	1	9	0.00390625	0.0390625
group_4634		hypothetical protein	1	146	28	101	3.44828	40.8907	0.0247065	1.72981e-09	1.08857e-05	4.94806e-07	9	1	9	0.00390625	0.0390625
spa		Immunoglobulin G-binding protein A	17	241	12	6	58.6207	2.42915	0.0352697	2.07767e-09	1.30748e-05	5.6847e-07	6	3	3	1	1
group_3275		hypothetical protein	9	1	20	246	31.0345	99.5951	110.7	4.16062e-09	2.61828e-05	1.04731e-06	2	1	1	1	1
group_380		hypothetical protein	9	1	20	246	31.0345	99.5951	110.7	4.16062e-09	2.61828e-05	1.04731e-06	2	1	1	1	1
group_4648		hypothetical protein	0	130	29	117	0	47.3684	0	4.41354e-09	2.77744e-05	1.06825e-06	6	0	6	0.03125	0.03125
group_3922		hypothetical protein	1	143	28	104	3.44828	42.1053	0.025974	4.91558e-09	3.09337e-05	1.14569e-06	9	1	9	0.00390625	0.0390625
group_586		hypothetical protein	0	125	29	122	0	49.3927	0	7.21976e-09	4.54339e-05	1.62264e-06	9	0	9	0.00390625	0.00390625
group_3277		hypothetical protein	10	3	19	244	34.4828	98.7854	42.807	7.80947e-09	4.9145e-05	1.69466e-06	5	2	3	1	1
group_1433		hypothetical protein	1	139	28	108	3.44828	43.7247	0.0277492	9.22096e-09	5.80275e-05	1.93425e-06	9	1	9	0.00390625	0.0390625
group_274	uvrB_1	UvrABC system protein B	3	161	26	86	10.3448	34.8178	0.061634	1.02794e-08	6.46883e-05	2.08672e-06	11	2	11	0.000976562	0.0654297
group_4671		hypothetical protein	1	138	28	109	3.44828	44.1296	0.0282091	1.12505e-08	7.07994e-05	2.21248e-06	8	1	7	0.0703125	0.0703125
group_1464		IS30 family transposase ISSau5	0	122	29	125	0	50.6073	0	1.95062e-08	0.000122752	2.97355e-06	7	0	7	0.015625	0.015625
group_3244		hypothetical protein	0	122	29	125	0	50.6073	0	1.95062e-08	0.000122752	2.97355e-06	5	0	5	0.0625	0.0625
group_4675		hypothetical protein	0	122	29	125	0	50.6073	0	1.95062e-08	0.000122752	2.97355e-06	5	0	5	0.0625	0.0625
group_4676		hypothetical protein	0	122	29	125	0	50.6073	0	1.95062e-08	0.000122752	2.97355e-06	5	0	5	0.0625	0.0625
group_3927		IS30 family transposase ISSau5	0	121	29	126	0	51.0121	0	2.08231e-08	0.00013104	2.97355e-06	6	0	6	0.03125	0.03125
arcA_2		Arginine deiminase	0	120	29	127	0	51.417	0	2.30766e-08	0.000145221	2.97355e-06	5	0	5	0.0625	0.0625
gsiD		hypothetical protein	0	120	29	127	0	51.417	0	2.30766e-08	0.000145221	2.97355e-06	5	0	5	0.0625	0.0625
cmoB		tRNA U34 carboxymethyltransferase	0	120	29	127	0	51.417	0	2.30766e-08	0.000145221	2.97355e-06	5	0	5	0.0625	0.0625
cntA_2		Metal-staphylopine-binding protein CntA	0	120	29	127	0	51.417	0	2.30766e-08	0.000145221	2.97355e-06	5	0	5	0.0625	0.0625
argF_2		Ornithine carbamoyltransferase	0	120	29	127	0	51.417	0	2.30766e-08	0.000145221	2.97355e-06	5	0	5	0.0625	0.0625
arcC1_2		Carbamate kinase 1	0	120	29	127	0	51.417	0	2.30766e-08	0.000145221	2.97355e-06	5	0	5	0.0625	0.0625
nikE_2		Nickel import ATP-binding protein NikE	0	120	29	127	0	51.417	0	2.30766e-08	0.000145221	2.97355e-06	5	0	5	0.0625	0.0625
group_4823		hypothetical protein	10	4	19	243	34.4828	98.3806	31.9737	2.5543e-08	0.000160742	2.97355e-06	4	2	2	1	1
group_4824		hypothetical protein	10	4	19	243	34.4828	98.3806	31.9737	2.5543e-08	0.000160742	2.97355e-06	4	2	2	1	1
group_4825		hypothetical protein	10	4	19	243	34.4828	98.3806	31.9737	2.5543e-08	0.000160742	2.97355e-06	4	2	2	1	1
group_2584		hypothetical protein	0	119	29	128	0	51.8219	0	2.63372e-08	0.00016574	2.97355e-06	5	0	5	0.0625	0.0625
group_3238		hypothetical protein	0	119	29	128	0	51.8219	0	2.63372e-08	0.00016574	2.97355e-06	5	0	5	0.0625	0.0625
arcD_2		Arginine/ornithine antiporter	0	119	29	128	0	51.8219	0	2.63372e-08	0.00016574	2.97355e-06	5	0	5	0.0625	0.0625
adhD		Putative alcohol dehydrogenase D	0	119	29	128	0	51.8219	0	2.63372e-08	0.00016574	2.97355e-06	5	0	5	0.0625	0.0625
group_3951		Monoacylglycerol lipase	0	119	29	128	0	51.8219	0	2.63372e-08	0.00016574	2.97355e-06	5	0	5	0.0625	0.0625
cntD_2		Metal-staphylopine import system ATP-binding protein CntD	0	119	29	128	0	51.8219	0	2.63372e-08	0.00016574	2.97355e-06	5	0	5	0.0625	0.0625
speG		Spermidine N(1)-acetyltransferase	0	119	29	128	0	51.8219	0	2.63372e-08	0.00016574	2.97355e-06	5	0	5	0.0625	0.0625
group_4636		hypothetical protein	1	137	28	110	3.44828	44.5344	0.0286757	2.69044e-08	0.000169309	2.97355e-06	8	1	8	0.0078125	0.0703125
group_6150		hypothetical protein	1	137	28	110	3.44828	44.5344	0.0286757	2.69044e-08	0.000169309	2.97355e-06	8	1	7	0.0703125	0.0703125
uvrB_2		UvrABC system protein B	24	72	5	175	82.7586	70.8502	11.6667	2.80553e-08	0.000176552	2.97355e-06	11	10	3	0.0117188	0.226562
group_4664		hypothetical protein	0	118	29	129	0	52.2267	0	3.07137e-08	0.000193281	2.97355e-06	5	0	5	0.0625	0.0625
group_4665		hypothetical protein	0	118	29	129	0	52.2267	0	3.07137e-08	0.000193281	2.97355e-06	5	0	5	0.0625	0.0625
group_4668		hypothetical protein	0	118	29	129	0	52.2267	0	3.07137e-08	0.000193281	2.97355e-06	5	0	5	0.0625	0.0625
group_4669		hypothetical protein	0	118	29	129	0	52.2267	0	3.07137e-08	0.000193281	2.97355e-06	5	0	5	0.0625	0.0625
group_4672		hypothetical protein	0	118	29	129	0	52.2267	0	3.07137e-08	0.000193281	2.97355e-06	5	0	5	0.0625	0.0625
group_4677		IS110 family transposase ISSep2	0	118	29	129	0	52.2267	0	3.07137e-08	0.000193281	2.97355e-06	5	0	5	0.0625	0.0625
group_4680		hypothetical protein	0	118	29	129	0	52.2267	0	3.07137e-08	0.000193281	2.97355e-06	5	0	5	0.0625	0.0625
group_4681		hypothetical protein	0	118	29	129	0	52.2267	0	3.07137e-08	0.000193281	2.97355e-06	5	0	5	0.0625	0.0625
group_1380		hypothetical protein	4	164	25	83	13.7931	33.6032	0.0809756	4.9788e-08	0.000313316	4.74722e-06	10	2	9	0.0214844	0.109375
group_4674		hypothetical protein	2	143	27	104	6.89655	42.1053	0.0538721	5.69234e-08	0.000358219	5.34655e-06	8	2	6	0.289062	0.289062
group_4822		hypothetical protein	18	35	11	212	62.069	85.83	9.91169	6.26041e-08	0.000393967	5.6109e-06	11	7	5	0.548828	1
argR_3		Arginine repressor	0	117	29	130	0	52.6316	0	6.81409e-08	0.00042881	5.6109e-06	5	0	5	0.0625	0.0625
arcR_2		HTH-type transcriptional regulator ArcR	0	117	29	130	0	52.6316	0	6.81409e-08	0.00042881	5.6109e-06	4	0	4	0.125	0.125
group_3950		hypothetical protein	0	117	29	130	0	52.6316	0	6.81409e-08	0.00042881	5.6109e-06	5	0	5	0.0625	0.0625
group_4667		hypothetical protein	0	117	29	130	0	52.6316	0	6.81409e-08	0.00042881	5.6109e-06	5	0	5	0.0625	0.0625
group_3931		hypothetical protein	0	116	29	131	0	53.0364	0	6.86539e-08	0.000432039	5.6109e-06	5	0	5	0.0625	0.0625
group_3945		hypothetical protein	0	116	29	131	0	53.0364	0	6.86539e-08	0.000432039	5.6109e-06	5	0	5	0.0625	0.0625
graR_3		Response regulator protein GraR	0	116	29	131	0	53.0364	0	6.86539e-08	0.000432039	5.6109e-06	5	0	5	0.0625	0.0625
group_4661		hypothetical protein	0	116	29	131	0	53.0364	0	6.86539e-08	0.000432039	5.6109e-06	4	0	4	0.125	0.125
group_4670		hypothetical protein	0	116	29	131	0	53.0364	0	6.86539e-08	0.000432039	5.6109e-06	4	0	4	0.125	0.125
group_5744		hypothetical protein	26	92	3	155	89.6552	62.753	14.6014	7.07119e-08	0.00044499	5.705e-06	10	9	3	0.0214844	0.34375
bcrA_4		Bacitracin transport ATP-binding protein BcrA	0	115	29	132	0	53.4413	0	7.21905e-08	0.000454295	5.75056e-06	5	0	5	0.0625	0.0625
bcrB		Bacitracin transport permease protein BcrB	0	114	29	133	0	53.8462	0	7.88041e-08	0.000495914	6.03234e-06	5	0	5	0.0625	0.0625
group_155		hypothetical protein	9	3	20	244	31.0345	98.7854	36.6	7.95622e-08	0.000500685	6.03234e-06	3	1	2	1	1
group_4808		hypothetical protein	9	3	20	244	31.0345	98.7854	36.6	7.95622e-08	0.000500685	6.03234e-06	3	1	2	1	1
group_4827		hypothetical protein	9	3	20	244	31.0345	98.7854	36.6	7.95622e-08	0.000500685	6.03234e-06	2	1	1	1	1
group_315		hypothetical protein	13	221	16	26	44.8276	10.5263	0.0955882	8.74712e-08	0.000550456	6.55305e-06	9	7	4	0.179688	1
group_2002		IS3 family transposase ISSau4	0	113	29	134	0	54.251	0	8.86618e-08	0.000557949	6.5641e-06	5	0	5	0.0625	0.0625
group_1609		hypothetical protein	26	95	3	152	89.6552	61.5385	13.8667	9.93616e-08	0.000625282	7.27072e-06	10	9	3	0.0214844	0.34375
gloB_2		Hydroxyacylglutathione hydrolase	2	142	27	105	6.89655	42.5101	0.0547731	1.1688e-07	0.000735523	8.35821e-06	8	2	6	0.289062	0.289062
group_3243		hypothetical protein	2	142	27	105	6.89655	42.5101	0.0547731	1.1688e-07	0.000735523	8.35821e-06	8	2	6	0.289062	0.289062
group_3225		hypothetical protein	1	128	28	119	3.44828	48.1781	0.0332031	1.25421e-07	0.000789276	8.86826e-06	7	1	6	0.125	0.125
group_775	mrpA	Na(+)/H(+) antiporter subunit A	27	108	2	139	93.1034	56.2753	17.375	1.54914e-07	0.000974871	1.08319e-05	8	8	1	0.0078125	0.0703125
group_1607		hypothetical protein	15	23	14	224	51.7241	90.6883	10.4348	1.63743e-07	0.00103043	1.12003e-05	9	6	6	0.507812	0.507812
group_1611		hypothetical protein	15	23	14	224	51.7241	90.6883	10.4348	1.63743e-07	0.00103043	1.12003e-05	9	6	6	0.507812	0.507812
group_1200		hypothetical protein	10	6	19	241	34.4828	97.5709	21.1404	1.78348e-07	0.00112234	1.15705e-05	7	2	5	0.453125	0.453125
group_1651		hypothetical protein	10	6	19	241	34.4828	97.5709	21.1404	1.78348e-07	0.00112234	1.15705e-05	7	2	5	0.453125	0.453125
group_4002		hypothetical protein	10	6	19	241	34.4828	97.5709	21.1404	1.78348e-07	0.00112234	1.15705e-05	5	2	3	1	1
group_4789		hypothetical protein	10	6	19	241	34.4828	97.5709	21.1404	1.78348e-07	0.00112234	1.15705e-05	5	2	3	1	1
group_4790		hypothetical protein	10	6	19	241	34.4828	97.5709	21.1404	1.78348e-07	0.00112234	1.15705e-05	5	2	3	1	1
group_527	hin	DNA-invertase hin	0	109	29	138	0	55.8704	0	2.26412e-07	0.00142481	1.45389e-05	5	0	5	0.0625	0.0625
group_1165		hypothetical protein	9	4	20	243	31.0345	98.3806	27.3375	2.41006e-07	0.00151665	1.53197e-05	6	4	2	0.6875	0.6875
uppP_2		Undecaprenyl-diphosphatase	0	108	29	139	0	56.2753	0	2.47101e-07	0.001555	1.555e-05	5	0	5	0.0625	0.0625
group_3956		hypothetical protein	1	124	28	123	3.44828	49.7976	0.0354263	4.01246e-07	0.00252504	2.50004e-05	6	1	5	0.21875	0.21875
group_316		hypothetical protein	16	30	13	217	55.1724	87.8543	8.90256	4.20774e-07	0.00264793	2.59601e-05	9	4	7	0.179688	1
group_98	spa	Immunoglobulin G-binding protein A	7	1	22	246	24.1379	99.5951	78.2727	5.17081e-07	0.00325399	3.13639e-05	2	1	1	1	1
nikB_2		Nickel import system permease protein NikB	1	120	28	127	3.44828	51.417	0.0377976	5.1833e-07	0.00326185	3.13639e-05	6	1	5	0.21875	0.21875
group_542		IS1182 family transposase ISSep1	12	211	17	36	41.3793	14.5749	0.120435	5.63869e-07	0.00354843	3.37945e-05	9	4	6	0.507812	1
group_3980		hypothetical protein	10	8	19	239	34.4828	96.7611	15.7237	8.49878e-07	0.00534828	5.04555e-05	6	2	4	0.6875	0.6875
aphA		Aminoglycoside 3'-phosphotransferase	1	117	28	130	3.44828	52.6316	0.0396825	1.2406e-06	0.00780709	7.29635e-05	6	1	5	0.21875	0.21875
graS_3		Sensor histidine kinase GraS	1	116	28	131	3.44828	53.0364	0.0403325	1.3049e-06	0.00821172	7.60344e-05	6	1	5	0.21875	0.21875
group_787		hypothetical protein	4	151	25	96	13.7931	38.8664	0.101722	1.32662e-06	0.00834843	7.65911e-05	9	2	8	0.0390625	0.179688
group_232		hypothetical protein	1	115	28	132	3.44828	53.4413	0.0409938	1.41647e-06	0.00891382	8.10347e-05	7	1	6	0.125	0.125
group_1982		hypothetical protein	9	6	20	241	31.0345	97.5709	18.075	1.4647e-06	0.00921737	8.22979e-05	4	1	3	0.625	0.625
group_202	map_2	Protein map	9	6	20	241	31.0345	97.5709	18.075	1.4647e-06	0.00921737	8.22979e-05	7	2	5	0.453125	0.453125
satA		Streptothricin acetyltransferase A	1	114	28	133	3.44828	53.8462	0.0416667	1.57791e-06	0.0099298	8.78743e-05	6	1	5	0.21875	0.21875
group_1559		Oleate hydratase	10	9	19	238	34.4828	96.3563	13.9181	1.675e-06	0.0105408	9.24629e-05	7	4	3	1	1
group_3867		hypothetical protein	18	234	11	13	62.069	5.26316	0.0909091	2.5428e-06	0.0160019	0.000139147	6	4	2	0.6875	0.6875
infB_2		Translation initiation factor IF-2	5	157	24	90	17.2414	36.4372	0.119427	3.39421e-06	0.0213598	0.000184136	9	3	8	0.0390625	0.507812
group_2590		hypothetical protein	1	110	28	137	3.44828	55.4656	0.0444805	3.68637e-06	0.0231983	0.000198276	6	1	5	0.21875	0.21875
group_2571		hypothetical protein	5	155	24	92	17.2414	37.247	0.123656	3.81184e-06	0.0239879	0.000201579	9	2	8	0.0390625	0.179688
group_492		hypothetical protein	5	155	24	92	17.2414	37.247	0.123656	3.81184e-06	0.0239879	0.000201579	9	3	8	0.0390625	0.507812
group_3924		hypothetical protein	5	154	24	93	17.2414	37.6518	0.125812	4.22426e-06	0.0265833	0.000220864	9	3	8	0.0390625	0.507812
group_3865		hypothetical protein	18	233	11	14	62.069	5.66802	0.0983223	4.2467e-06	0.0267245	0.000220864	6	4	2	0.6875	0.6875
chp		Chemotaxis inhibitory protein	17	229	12	18	58.6207	7.28745	0.111354	4.51155e-06	0.0283912	0.000232715	6	4	3	0.6875	1
recD2_1		ATP-dependent RecD-like DNA helicase	6	1	23	246	20.6897	99.5951	64.1739	5.303e-06	0.0333718	0.000258696	4	3	1	0.625	0.625
group_4242		hypothetical protein	6	1	23	246	20.6897	99.5951	64.1739	5.303e-06	0.0333718	0.000258696	4	3	1	0.625	0.625
group_4243		hypothetical protein	6	1	23	246	20.6897	99.5951	64.1739	5.303e-06	0.0333718	0.000258696	4	3	1	0.625	0.625
group_4244		hypothetical protein	6	1	23	246	20.6897	99.5951	64.1739	5.303e-06	0.0333718	0.000258696	4	3	1	0.625	0.625
group_4370		hypothetical protein	6	1	23	246	20.6897	99.5951	64.1739	5.303e-06	0.0333718	0.000258696	4	3	1	0.625	0.625
group_4371		hypothetical protein	6	1	23	246	20.6897	99.5951	64.1739	5.303e-06	0.0333718	0.000258696	4	3	1	0.625	0.625
group_4373		hypothetical protein	6	1	23	246	20.6897	99.5951	64.1739	5.303e-06	0.0333718	0.000258696	4	3	1	0.625	0.625
mrpA		Na(+)/H(+) antiporter subunit A	3	135	26	112	10.3448	45.3441	0.0957265	5.42401e-06	0.0341333	0.000262564	8	2	8	0.0078125	0.289062
group_3276		hypothetical protein	19	236	10	11	65.5172	4.45344	0.0885593	5.5706e-06	0.0350558	0.000265574	5	5	1	0.0625	0.375
group_2607		hypothetical protein	10	11	19	236	34.4828	95.5466	11.2919	5.5706e-06	0.0350558	0.000265574	5	2	4	0.375	1
group_4012		hypothetical protein	9	8	20	239	31.0345	96.7611	13.4437	6.17191e-06	0.0388398	0.000287703	3	1	2	1	1
group_4828		hypothetical protein	9	8	20	239	31.0345	96.7611	13.4437	6.17191e-06	0.0388398	0.000287703	3	1	2	1	1
group_4829		hypothetical protein	9	8	20	239	31.0345	96.7611	13.4437	6.17191e-06	0.0388398	0.000287703	3	1	2	1	1
group_1408		hypothetical protein	4	142	25	105	13.7931	42.5101	0.11831	6.37132e-06	0.0400947	0.000294814	8	2	7	0.0703125	0.289062
group_4280		hypothetical protein	24	96	5	151	82.7586	61.1336	7.55	6.46099e-06	0.040659	0.000296781	11	7	5	0.548828	1
yycJ		Putative metallo-hydrolase YycJ	10	190	19	57	34.4828	23.0769	0.157895	6.67157e-06	0.0419842	0.000302045	10	6	6	0.753906	0.753906
group_100		IS6 family transposase IS431mec	19	57	10	190	65.5172	76.9231	6.33333	6.67157e-06	0.0419842	0.000302045	10	5	6	0.753906	1
group_3866		hypothetical protein	18	232	11	15	62.069	6.07287	0.105799	6.88288e-06	0.043314	0.000309385	6	4	2	0.6875	0.6875
group_358		hypothetical protein	4	141	25	106	13.7931	42.915	0.120284	7.23875e-06	0.0455534	0.000323074	9	2	7	0.179688	0.179688
group_229		hypothetical protein	23	86	6	161	79.3103	65.1822	7.17636	8.70985e-06	0.0548111	0.000385994	11	7	6	0.548828	1
group_3240		hypothetical protein	0	89	29	158	0	63.9676	0	8.99365e-06	0.056597	0.000395783	2	0	2	0.5	0.5
group_1558		Oleate hydratase	19	235	10	12	65.5172	4.8583	0.0970213	9.52856e-06	0.0599632	0.000413539	7	3	4	1	1
group_3998		hypothetical protein	10	12	19	235	34.4828	95.1417	10.307	9.52856e-06	0.0599632	0.000413539	6	2	4	0.6875	0.6875
group_1610		hypothetical protein	9	9	20	238	31.0345	96.3563	11.9	1.14939e-05	0.0723314	0.000488726	7	4	5	0.453125	1
group_4013		hypothetical protein	9	9	20	238	31.0345	96.3563	11.9	1.14939e-05	0.0723314	0.000488726	4	1	3	0.625	0.625
group_4788		hypothetical protein	9	9	20	238	31.0345	96.3563	11.9	1.14939e-05	0.0723314	0.000488726	4	1	3	0.625	0.625
group_1637	yycJ	Putative metallo-hydrolase YycJ	18	53	11	194	62.069	78.5425	5.98971	1.24845e-05	0.0785649	0.000527281	9	5	6	0.507812	1
group_1160		hypothetical protein	10	13	19	234	34.4828	94.7368	9.47368	1.57256e-05	0.0989612	0.00065106	8	4	6	0.289062	1
group_4014		hypothetical protein	10	13	19	234	34.4828	94.7368	9.47368	1.57256e-05	0.0989612	0.00065106	7	2	5	0.453125	0.453125
group_490		putative protein	10	13	19	234	34.4828	94.7368	9.47368	1.57256e-05	0.0989612	0.00065106	6	2	5	0.21875	0.6875
group_615		putative protein	3	128	26	119	10.3448	48.1781	0.107272	1.59431e-05	0.10033	0.00065575	8	2	8	0.0078125	0.289062
group_2000		IS3 family transposase ISSau4	6	2	23	245	20.6897	99.1903	31.9565	1.96608e-05	0.123725	0.00080341	5	3	2	1	1
hin		DNA-invertase hin	24	102	5	145	82.7586	58.7045	6.82353	2.04784e-05	0.128871	0.000831424	10	8	5	0.109375	1
group_3279		hypothetical protein	10	14	19	233	34.4828	94.332	8.7594	2.51419e-05	0.158218	0.000988862	7	2	6	0.125	0.453125
group_3318		hypothetical protein	10	14	19	233	34.4828	94.332	8.7594	2.51419e-05	0.158218	0.000988862	7	2	6	0.125	0.453125
group_4000		hypothetical protein	10	14	19	233	34.4828	94.332	8.7594	2.51419e-05	0.158218	0.000988862	7	2	6	0.125	0.453125
group_4001		hypothetical protein	10	14	19	233	34.4828	94.332	8.7594	2.51419e-05	0.158218	0.000988862	7	2	6	0.125	0.453125
group_4777		hypothetical protein	10	14	19	233	34.4828	94.332	8.7594	2.51419e-05	0.158218	0.000988862	6	2	5	0.21875	0.6875
group_3932		hypothetical protein	2	113	27	134	6.89655	54.251	0.0878401	3.20637e-05	0.201777	0.00125327	8	1	8	0.0078125	0.0703125
group_1986		hypothetical protein	13	202	16	45	44.8276	18.2186	0.181002	3.75127e-05	0.236067	0.00145721	8	4	4	1	1
group_618		putative protein	24	103	5	144	82.7586	58.2996	6.71068	4.08056e-05	0.256789	0.0015754	10	8	4	0.109375	0.753906
group_390		hypothetical protein	0	80	29	167	0	67.6113	0	4.20749e-05	0.264777	0.0016145	1	0	1	1	1
group_3486		hypothetical protein	29	168	0	79	100	31.9838	inf	4.31175e-05	0.271339	0.00164448	10	10	0	0.00195312	0.00195312
group_4372		hypothetical protein	5	1	24	246	17.2414	99.5951	51.25	5.1282e-05	0.322718	0.00194408	4	3	1	0.625	0.625
group_3278		hypothetical protein	9	12	20	235	31.0345	95.1417	8.8125	5.60345e-05	0.352625	0.00200355	5	1	4	0.375	0.375
group_3999		hypothetical protein	9	12	20	235	31.0345	95.1417	8.8125	5.60345e-05	0.352625	0.00200355	5	1	4	0.375	0.375
group_4780		hypothetical protein	9	12	20	235	31.0345	95.1417	8.8125	5.60345e-05	0.352625	0.00200355	5	1	4	0.375	0.375
group_4781		hypothetical protein	9	12	20	235	31.0345	95.1417	8.8125	5.60345e-05	0.352625	0.00200355	5	1	4	0.375	0.375
group_4782		hypothetical protein	9	12	20	235	31.0345	95.1417	8.8125	5.60345e-05	0.352625	0.00200355	5	1	4	0.375	0.375
group_4783		hypothetical protein	9	12	20	235	31.0345	95.1417	8.8125	5.60345e-05	0.352625	0.00200355	5	1	4	0.375	0.375
group_4784		hypothetical protein	9	12	20	235	31.0345	95.1417	8.8125	5.60345e-05	0.352625	0.00200355	5	1	4	0.375	0.375
group_4785		hypothetical protein	9	12	20	235	31.0345	95.1417	8.8125	5.60345e-05	0.352625	0.00200355	5	1	4	0.375	0.375
group_4786		hypothetical protein	9	12	20	235	31.0345	95.1417	8.8125	5.60345e-05	0.352625	0.00200355	5	1	4	0.375	0.375
group_4787		hypothetical protein	9	12	20	235	31.0345	95.1417	8.8125	5.60345e-05	0.352625	0.00200355	5	1	4	0.375	0.375
group_6294		hypothetical protein	13	200	16	47	44.8276	19.0283	0.190938	6.04398e-05	0.380348	0.00214886	8	4	4	1	1
group_3169		hypothetical protein	18	226	11	21	62.069	8.50202	0.152051	7.64851e-05	0.48132	0.00268894	6	5	2	0.21875	0.6875
group_313		hypothetical protein	11	21	18	226	37.931	91.498	6.57672	7.64851e-05	0.48132	0.00268894	7	3	6	0.125	1
group_4490		hypothetical protein	10	179	19	68	34.4828	27.5304	0.199941	7.9516e-05	0.500394	0.00277997	11	6	7	0.548828	1
group_581		hypothetical protein	16	216	13	31	55.1724	12.5506	0.176638	8.12723e-05	0.511447	0.00282567	7	4	4	1	1
group_1999	lexA_2	LexA repressor	10	17	19	230	34.4828	93.1174	7.12074	8.76208e-05	0.551397	0.00302966	8	2	7	0.0703125	0.289062
group_403		hypothetical protein	11	22	18	225	37.931	91.0931	6.25	0.000107118	0.674093	0.00368357	10	3	8	0.109375	0.34375
group_617		putative protein	5	136	24	111	17.2414	44.9393	0.170037	0.000120005	0.755189	0.00410429	10	4	8	0.109375	0.753906
group_956		hypothetical protein	0	72	29	175	0	70.8502	0	0.000174618	1	0.00593983	11	0	11	0.000976562	0.000976562
group_5047		hypothetical protein	20	80	9	167	68.9655	67.6113	4.63889	0.000178354	1	0.00603429	9	5	5	1	1
group_4826		hypothetical protein	9	15	20	232	31.0345	93.9271	6.96	0.000200661	1	0.00675274	6	1	5	0.21875	0.21875
map_2		Protein map	19	227	10	20	65.5172	8.09717	0.167401	0.000252362	1	0.00835851	7	7	2	0.015625	0.453125
group_3168		hypothetical protein	19	227	10	20	65.5172	8.09717	0.167401	0.000252362	1	0.00835851	5	5	1	0.0625	0.375
group_3862		hypothetical protein	19	227	10	20	65.5172	8.09717	0.167401	0.000252362	1	0.00835851	5	5	1	0.0625	0.375
group_260		hypothetical protein	17	217	12	30	58.6207	12.1457	0.195853	0.000260686	1	0.00854424	9	6	3	0.507812	0.507812
group_4250		hypothetical protein	17	217	12	30	58.6207	12.1457	0.195853	0.000260686	1	0.00854424	6	4	3	0.6875	1
group_3280		hypothetical protein	9	16	20	231	31.0345	93.5223	6.49688	0.000291555	1	0.00950652	7	1	6	0.125	0.125
garB		Glutathione amide reductase	0	67	29	180	0	72.8745	0	0.000335422	1	0.0103497	9	0	9	0.00390625	0.00390625
group_2605		hypothetical protein	0	67	29	180	0	72.8745	0	0.000335422	1	0.0103497	9	0	9	0.00390625	0.00390625
merA		Mercuric reductase	0	67	29	180	0	72.8745	0	0.000335422	1	0.0103497	9	0	9	0.00390625	0.00390625
group_3987		hypothetical protein	0	67	29	180	0	72.8745	0	0.000335422	1	0.0103497	9	0	9	0.00390625	0.00390625
merR1		Mercuric resistance operon regulatory protein	0	67	29	180	0	72.8745	0	0.000335422	1	0.0103497	9	0	9	0.00390625	0.00390625
msr(A)		ABC-F type ribosomal protection protein Msr(A)	0	66	29	181	0	73.2794	0	0.000337217	1	0.0103497	6	0	6	0.03125	0.03125
group_1437	msr(A)	ABC-F type ribosomal protection protein Msr(A)	0	66	29	181	0	73.2794	0	0.000337217	1	0.0103497	2	0	2	0.5	0.5
gltR_2		HTH-type transcriptional regulator GltR	0	66	29	181	0	73.2794	0	0.000337217	1	0.0103497	8	0	8	0.0078125	0.0078125
group_4028		hypothetical protein	0	66	29	181	0	73.2794	0	0.000337217	1	0.0103497	8	0	8	0.0078125	0.0078125
group_4874		hypothetical protein	0	66	29	181	0	73.2794	0	0.000337217	1	0.0103497	8	0	8	0.0078125	0.0078125
group_4876		hypothetical protein	0	66	29	181	0	73.2794	0	0.000337217	1	0.0103497	8	0	8	0.0078125	0.0078125
mco		Multicopper oxidase mco	0	68	29	179	0	72.4696	0	0.000343584	1	0.0103497	8	0	8	0.0078125	0.0078125
group_4748		hypothetical protein	0	68	29	179	0	72.4696	0	0.000343584	1	0.0103497	9	0	9	0.00390625	0.00390625
group_1950		hypothetical protein	19	226	10	21	65.5172	8.50202	0.176549	0.000346941	1	0.0103497	5	5	1	0.0625	0.375
group_3863		hypothetical protein	19	226	10	21	65.5172	8.50202	0.176549	0.000346941	1	0.0103497	5	5	1	0.0625	0.375
group_3864		hypothetical protein	19	226	10	21	65.5172	8.50202	0.176549	0.000346941	1	0.0103497	5	5	1	0.0625	0.375
group_4026		hypothetical protein	0	65	29	182	0	73.6842	0	0.000348661	1	0.0103497	8	0	8	0.0078125	0.0078125
merB		Alkylmercury lyase	0	65	29	182	0	73.6842	0	0.000348661	1	0.0103497	9	0	9	0.00390625	0.00390625
group_4875		hypothetical protein	0	65	29	182	0	73.6842	0	0.000348661	1	0.0103497	8	0	8	0.0078125	0.0078125
group_402		hypothetical protein	17	215	12	32	58.6207	12.9555	0.210853	0.000434212	1	0.0128286	8	6	3	0.289062	0.726562
clpP_3		ATP-dependent Clp protease proteolytic subunit	19	225	10	22	65.5172	8.90688	0.185778	0.000469875	1	0.0135354	5	5	1	0.0625	0.375
group_2520		hypothetical protein	19	225	10	22	65.5172	8.90688	0.185778	0.000469875	1	0.0135354	5	5	1	0.0625	0.375
group_3170		hypothetical protein	19	225	10	22	65.5172	8.90688	0.185778	0.000469875	1	0.0135354	5	5	1	0.0625	0.375
group_4590		hypothetical protein	18	220	11	27	62.069	10.9312	0.200826	0.000471041	1	0.0135354	6	5	2	0.21875	0.6875
group_4591		hypothetical protein	18	220	11	27	62.069	10.9312	0.200826	0.000471041	1	0.0135354	6	5	2	0.21875	0.6875
group_4594		hypothetical protein	18	220	11	27	62.069	10.9312	0.200826	0.000471041	1	0.0135354	6	5	2	0.21875	0.6875
group_4649		hypothetical protein	4	116	25	131	13.7931	53.0364	0.18069	0.000572201	1	0.0163676	8	3	7	0.0703125	0.726562
group_444		hypothetical protein	9	18	20	229	31.0345	92.7126	5.725	0.000578048	1	0.01646	6	1	6	0.03125	0.21875
group_3162		hypothetical protein	18	219	11	28	62.069	11.336	0.209215	0.000611788	1	0.0173423	6	5	2	0.21875	0.6875
group_1014		hypothetical protein	19	224	10	23	65.5172	9.31174	0.195089	0.000627596	1	0.0176315	7	6	1	0.125	0.125
group_3171		hypothetical protein	19	224	10	23	65.5172	9.31174	0.195089	0.000627596	1	0.0176315	5	5	1	0.0625	0.375
group_3287		hypothetical protein	0	62	29	185	0	74.8988	0	0.000634805	1	0.0177548	8	0	8	0.0078125	0.0078125
group_4866		hypothetical protein	0	63	29	184	0	74.4939	0	0.000638172	1	0.01777	10	0	10	0.00195312	0.00195312
group_3269		hypothetical protein	0	60	29	187	0	75.7085	0	0.000680978	1	0.0188784	9	0	9	0.00390625	0.00390625
group_2569		hypothetical protein	16	207	13	40	55.1724	16.1943	0.23783	0.000730103	1	0.0201515	6	4	3	0.6875	1
group_227		hypothetical protein	1	77	28	170	3.44828	68.8259	0.0788497	0.00078299	1	0.0215169	5	1	5	0.0625	0.375
lexA_2		LexA repressor	19	223	10	24	65.5172	9.7166	0.204484	0.000827505	1	0.0225432	5	5	1	0.0625	0.375
group_4598		hypothetical protein	19	223	10	24	65.5172	9.7166	0.204484	0.000827505	1	0.0225432	5	5	1	0.0625	0.375
lacC_3		Tagatose-6-phosphate kinase	3	0	26	247	10.3448	100	inf	0.00105421	1	0.0285955	2	2	0	0.5	0.5
group_2732		hypothetical protein	19	222	10	25	65.5172	10.1215	0.213964	0.00107804	1	0.0291162	5	5	1	0.0625	0.375
group_4029		hypothetical protein	0	58	29	189	0	76.5182	0	0.00117299	1	0.0315454	8	0	8	0.0078125	0.0078125
group_3249		hypothetical protein	0	59	29	188	0	76.1134	0	0.00118885	1	0.0318359	4	0	4	0.125	0.125
group_4600		hypothetical protein	18	216	11	31	62.069	12.5506	0.234848	0.0012652	1	0.0337369	6	5	2	0.21875	0.6875
group_1262	clpL	ATP-dependent Clp protease ATP-binding subunit ClpL	7	12	22	235	24.1379	95.1417	6.23106	0.00142455	1	0.0378258	7	5	3	0.453125	1
group_2615		hypothetical protein	1	71	28	176	3.44828	71.2551	0.0885312	0.00154029	1	0.0405566	9	1	9	0.00390625	0.0390625
group_4027		hypothetical protein	1	71	28	176	3.44828	71.2551	0.0885312	0.00154029	1	0.0405566	9	1	9	0.00390625	0.0390625
group_3860		hypothetical protein	18	215	11	32	62.069	12.9555	0.243552	0.00158394	1	0.0411908	6	5	2	0.21875	0.6875
group_4599		hypothetical protein	18	215	11	32	62.069	12.9555	0.243552	0.00158394	1	0.0411908	6	5	2	0.21875	0.6875
group_1670		hypothetical protein	5	5	24	242	17.2414	97.9757	10.0833	0.00158401	1	0.0411908	8	5	4	0.726562	1
dut		Deoxyuridine 5'-triphosphate nucleotidohydrolase	19	220	10	27	65.5172	10.9312	0.233182	0.00177013	1	0.0458412	5	5	1	0.0625	0.375
clpL		ATP-dependent Clp protease ATP-binding subunit ClpL	22	234	7	13	75.8621	5.26316	0.174603	0.00203113	1	0.0523848	7	2	5	0.453125	0.453125
group_2621		hypothetical protein	0	54	29	193	0	78.1377	0	0.00212789	1	0.0544342	8	0	8	0.0078125	0.0078125
group_4030		hypothetical protein	0	54	29	193	0	78.1377	0	0.00212789	1	0.0544342	8	0	8	0.0078125	0.0078125
group_702		hypothetical protein	0	53	29	194	0	78.5425	0	0.00214208	1	0.0545752	8	0	8	0.0078125	0.0078125
group_1017		hypothetical protein	19	219	10	28	65.5172	11.336	0.242922	0.00223409	1	0.0564623	6	6	1	0.03125	0.21875
dinG_2		3'-5' exonuclease DinG	19	219	10	28	65.5172	11.336	0.242922	0.00223409	1	0.0564623	5	5	1	0.0625	0.375
group_3445		hypothetical protein	9	23	20	224	31.0345	90.6883	4.38261	0.00239407	1	0.0602634	10	5	8	0.109375	1
group_521		hypothetical protein	18	213	11	34	62.069	13.7652	0.261204	0.00242467	1	0.0607905	7	5	2	0.453125	0.453125
group_2784		hypothetical protein	5	117	24	130	17.2414	52.6316	0.231481	0.00250187	1	0.0624772	10	4	8	0.109375	0.753906
group_4031		hypothetical protein	1	70	28	177	3.44828	71.6599	0.0903061	0.00265874	1	0.0661321	9	1	9	0.00390625	0.0390625
group_2686		hypothetical protein	19	218	10	29	65.5172	11.7409	0.252752	0.0027935	1	0.0689687	6	5	1	0.21875	0.21875
group_97	spa	Immunoglobulin G-binding protein A	4	3	25	244	13.7931	98.7854	13.0133	0.0027947	1	0.0689687	6	3	3	1	1
group_4204		hypothetical protein	19	217	10	30	65.5172	12.1457	0.262673	0.00346244	1	0.0851137	6	5	1	0.21875	0.21875
group_2633		hypothetical protein	0	50	29	197	0	79.7571	0	0.00379185	1	0.0928487	8	0	8	0.0078125	0.0078125
group_2617		hypothetical protein	0	51	29	196	0	79.3522	0	0.00388203	1	0.0944104	8	0	8	0.0078125	0.0078125
group_1164		hypothetical protein	3	1	26	246	10.3448	99.5951	28.3846	0.00391564	1	0.0944104	3	2	1	1	1
entD_1		Enterotoxin type D	3	1	26	246	10.3448	99.5951	28.3846	0.00391564	1	0.0944104	3	3	1	0.25	1
group_544		IS1182 family transposase ISSep1	3	1	26	246	10.3448	99.5951	28.3846	0.00391564	1	0.0944104	3	2	1	1	1
group_3166		hypothetical protein	19	216	10	31	65.5172	12.5506	0.272685	0.00425609	1	0.101352	6	5	1	0.21875	0.21875
group_379		hypothetical protein	19	216	10	31	65.5172	12.5506	0.272685	0.00425609	1	0.101352	6	5	1	0.21875	0.21875
group_1029	ghrB_2	Glyoxylate/hydroxypyruvate reductase B	5	7	24	240	17.2414	97.166	7.14286	0.00426795	1	0.101352	5	2	5	0.0625	1
group_236		hypothetical protein	5	7	24	240	17.2414	97.166	7.14286	0.00426795	1	0.101352	9	4	7	0.179688	1
group_3294		hypothetical protein	1	66	28	181	3.44828	73.2794	0.0979437	0.00475417	1	0.112474	10	1	9	0.0214844	0.0214844
group_1780		hypothetical protein	8	21	21	226	27.5862	91.498	4.09977	0.00517152	1	0.120536	10	5	6	0.753906	1
group_1779		hypothetical protein	21	226	8	21	72.4138	8.50202	0.243916	0.00517152	1	0.120536	10	6	5	0.753906	1
group_1265		hypothetical protein	4	4	25	243	13.7931	98.3806	9.72	0.00517888	1	0.120536	5	1	4	0.375	0.375
group_129	essG_6	Type VII secretion system protein EsaG	4	4	25	243	13.7931	98.3806	9.72	0.00517888	1	0.120536	7	4	4	1	1
group_3163		hypothetical protein	19	215	10	32	65.5172	12.9555	0.282791	0.00519074	1	0.120536	6	5	1	0.21875	0.21875
group_1794	yxeI	putative protein YxeI	14	56	15	191	48.2759	77.3279	3.18333	0.00560089	1	0.129582	9	7	5	0.179688	1
group_309		hypothetical protein	19	214	10	33	65.5172	13.3603	0.292991	0.00628371	1	0.144848	6	6	2	0.03125	0.6875
yxeI		putative protein YxeI	15	189	14	58	51.7241	23.4818	0.328798	0.00669577	1	0.153783	9	5	7	0.179688	1
group_1974		hypothetical protein	0	47	29	200	0	80.9717	0	0.0068184	1	0.15603	8	0	8	0.0078125	0.0078125
group_477	tarM	Poly(ribitol-phosphate) alpha-N-acetylglucosaminyltransferase	7	18	22	229	24.1379	92.7126	4.04798	0.0085938	1	0.195238	9	4	6	0.507812	1
essG_6		Type VII secretion system protein EsaG	22	229	7	18	75.8621	7.28745	0.247037	0.0085938	1	0.195238	9	7	6	0.179688	0.507812
group_2655		hypothetical protein	26	245	3	2	89.6552	0.809717	0.0707483	0.00909146	1	0.205063	2	1	1	1	1
group_540	treP_2	PTS system trehalose-specific EIIBC component	3	2	26	245	10.3448	99.1903	14.1346	0.00909146	1	0.205063	5	3	2	1	1
group_2258		IS3 family transposase ISSau4	6	115	23	132	20.6897	53.4413	0.299433	0.00939629	1	0.211182	7	3	4	1	1
group_4958		hypothetical protein	2	0	27	247	6.89655	100	inf	0.0106983	1	0.237057	2	2	0	0.5	0.5
group_4959		hypothetical protein	2	0	27	247	6.89655	100	inf	0.0106983	1	0.237057	2	2	0	0.5	0.5
group_4960		hypothetical protein	2	0	27	247	6.89655	100	inf	0.0106983	1	0.237057	2	2	0	0.5	0.5
group_6103		hypothetical protein	2	0	27	247	6.89655	100	inf	0.0106983	1	0.237057	2	2	0	0.5	0.5
group_107		IS6 family transposase IS431R	0	41	29	206	0	83.4008	0	0.0114015	1	0.245976	4	0	4	0.125	0.125
group_1987		hypothetical protein	0	41	29	206	0	83.4008	0	0.0114015	1	0.245976	8	0	8	0.0078125	0.0078125
group_2577		hypothetical protein	0	41	29	206	0	83.4008	0	0.0114015	1	0.245976	7	0	7	0.015625	0.015625
group_1034		hypothetical protein	0	40	29	207	0	83.8057	0	0.0116089	1	0.245976	7	0	7	0.015625	0.015625
tet(K)		tetracycline efflux MFS transporter Tet(K)	0	40	29	207	0	83.8057	0	0.0116089	1	0.245976	9	0	9	0.00390625	0.00390625
group_2003		hypothetical protein	0	40	29	207	0	83.8057	0	0.0116089	1	0.245976	7	0	7	0.015625	0.015625
group_2574		hypothetical protein	0	40	29	207	0	83.8057	0	0.0116089	1	0.245976	7	0	7	0.015625	0.015625
group_2575		hypothetical protein	0	40	29	207	0	83.8057	0	0.0116089	1	0.245976	7	0	7	0.015625	0.015625
group_2576		hypothetical protein	0	40	29	207	0	83.8057	0	0.0116089	1	0.245976	7	0	7	0.015625	0.015625
group_3230		hypothetical protein	0	40	29	207	0	83.8057	0	0.0116089	1	0.245976	7	0	7	0.015625	0.015625
group_3936		hypothetical protein	0	40	29	207	0	83.8057	0	0.0116089	1	0.245976	7	0	7	0.015625	0.015625
group_406		hypothetical protein	0	40	29	207	0	83.8057	0	0.0116089	1	0.245976	7	0	7	0.015625	0.015625
group_4652		hypothetical protein	0	40	29	207	0	83.8057	0	0.0116089	1	0.245976	7	0	7	0.015625	0.015625
group_405		hypothetical protein	0	43	29	204	0	82.5911	0	0.0117711	1	0.248576	8	0	8	0.0078125	0.0078125
group_1556		hypothetical protein	5	10	24	237	17.2414	95.9514	4.9375	0.012842	1	0.270284	8	3	7	0.0703125	0.726562
macB		putative ABC transporter ATP-binding protein	2	68	27	179	6.89655	72.4696	0.194989	0.0129909	1	0.270702	9	1	8	0.0390625	0.0390625
group_3261		hypothetical protein	2	68	27	179	6.89655	72.4696	0.194989	0.0129909	1	0.270702	9	1	8	0.0390625	0.0390625
group_3986		hypothetical protein	2	68	27	179	6.89655	72.4696	0.194989	0.0129909	1	0.270702	9	1	8	0.0390625	0.0390625
group_1221		hypothetical protein	4	6	25	241	13.7931	97.5709	6.42667	0.0133402	1	0.277062	7	4	4	1	1
group_365		hypothetical protein	1	56	28	191	3.44828	77.3279	0.121811	0.0136821	1	0.283228	8	1	7	0.0703125	0.0703125
group_1032		hypothetical protein	1	54	28	193	3.44828	78.1377	0.127646	0.0141128	1	0.291186	8	1	7	0.0703125	0.0703125
group_13		hypothetical protein	15	184	14	63	51.7241	25.5061	0.366848	0.0149747	1	0.307959	9	5	7	0.179688	1
group_592		hypothetical protein	23	137	6	110	79.3103	44.5344	3.07786	0.0163019	1	0.334162	10	9	4	0.0214844	0.753906
group_1669		hypothetical protein	24	236	5	11	82.7586	4.45344	0.223729	0.0172929	1	0.352182	8	5	5	0.726562	0.726562
group_344	hsdM	Type I restriction enzyme EcoKI M protein	5	11	24	236	17.2414	95.5466	4.4697	0.0172929	1	0.352182	11	5	6	1	1
essG_2		Type VII secretion system protein EsaG	23	231	6	16	79.3103	6.47773	0.265512	0.0178894	1	0.359814	9	6	6	0.507812	0.507812
group_1718		hypothetical protein	21	220	8	27	72.4138	10.9312	0.322159	0.0179535	1	0.359814	9	5	4	1	1
mecA_2		PBP2a family beta-lactam-resistant peptidoglycan transpeptidase MecA	21	220	8	27	72.4138	10.9312	0.322159	0.0179535	1	0.359814	9	5	4	1	1
group_3581		hypothetical protein	21	220	8	27	72.4138	10.9312	0.322159	0.0179535	1	0.359814	9	5	4	1	1
group_3583		hypothetical protein	21	220	8	27	72.4138	10.9312	0.322159	0.0179535	1	0.359814	9	5	4	1	1
group_2578		hypothetical protein	0	37	29	210	0	85.0202	0	0.0193444	1	0.385127	7	0	7	0.015625	0.015625
group_321		ISL3 family transposase IS1181	4	7	25	240	13.7931	97.166	5.48571	0.0194267	1	0.385127	8	4	6	0.289062	1
ywlC_2		hypothetical protein	4	7	25	240	13.7931	97.166	5.48571	0.0194267	1	0.385127	6	2	4	0.6875	0.6875
group_4650		hypothetical protein	0	38	29	209	0	84.6154	0	0.0194614	1	0.385127	7	0	7	0.015625	0.015625
group_2080		hypothetical protein	29	211	0	36	100	14.5749	inf	0.0196492	1	0.386126	7	7	0	0.015625	0.015625
group_1033		hypothetical protein	0	39	29	208	0	84.2105	0	0.0200027	1	0.386126	7	0	7	0.015625	0.015625
group_1042	ysdC_2	Putative aminopeptidase YsdC	0	39	29	208	0	84.2105	0	0.0200027	1	0.386126	9	0	9	0.00390625	0.00390625
pnoA		Nitronate monooxygenase	0	39	29	208	0	84.2105	0	0.0200027	1	0.386126	8	0	8	0.0078125	0.0078125
group_3229		hypothetical protein	0	39	29	208	0	84.2105	0	0.0200027	1	0.386126	7	0	7	0.015625	0.015625
group_3231		hypothetical protein	0	39	29	208	0	84.2105	0	0.0200027	1	0.386126	7	0	7	0.015625	0.015625
group_3935		hypothetical protein	0	39	29	208	0	84.2105	0	0.0200027	1	0.386126	7	0	7	0.015625	0.015625
group_3965		hypothetical protein	0	39	29	208	0	84.2105	0	0.0200027	1	0.386126	7	0	7	0.015625	0.015625
blaR1		beta-lactam sensor/signal transducer BlaR1	2	64	27	183	6.89655	74.0891	0.211806	0.0212654	1	0.407998	9	1	8	0.0390625	0.0390625
group_4868		hypothetical protein	2	64	27	183	6.89655	74.0891	0.211806	0.0212654	1	0.407998	9	1	8	0.0390625	0.0390625
group_3947		hypothetical protein	24	235	5	12	82.7586	4.8583	0.245106	0.0226796	1	0.433807	9	7	4	0.179688	1
group_3239		hypothetical protein	1	53	28	194	3.44828	78.5425	0.130728	0.023073	1	0.439995	8	1	7	0.0703125	0.0703125
group_2337	ecfT_2	Energy-coupling factor transporter transmembrane protein EcfT	4	8	25	239	13.7931	96.7611	4.78	0.027006	1	0.513441	7	4	3	1	1
tarM		Poly(ribitol-phosphate) alpha-N-acetylglucosaminyltransferase	23	229	6	18	79.3103	7.28745	0.30131	0.02764	1	0.523911	8	5	3	0.726562	0.726562
group_429		IS200/IS605 family transposase ISSep3	9	35	20	212	31.0345	85.83	2.72571	0.0293554	1	0.554755	11	7	6	0.548828	1
group_1093	dhaL	hypothetical protein	2	1	27	246	6.89655	99.5951	18.2222	0.0299864	1	0.556651	3	2	1	1	1
group_4956		hypothetical protein	2	1	27	246	6.89655	99.5951	18.2222	0.0299864	1	0.556651	3	2	1	1	1
group_5048		DegV domain-containing protein	2	1	27	246	6.89655	99.5951	18.2222	0.0299864	1	0.556651	3	2	1	1	1
group_5591		hypothetical protein	2	1	27	246	6.89655	99.5951	18.2222	0.0299864	1	0.556651	3	2	1	1	1
group_5944		hypothetical protein	2	1	27	246	6.89655	99.5951	18.2222	0.0299864	1	0.556651	3	2	1	1	1
group_921	crtP	4,4'-diaponeurosporene oxygenase	2	1	27	246	6.89655	99.5951	18.2222	0.0299864	1	0.556651	2	1	1	1	1
group_15		IS1182 family transposase ISSau3	19	109	10	138	65.5172	55.8704	2.4055	0.0317744	1	0.585902	10	8	4	0.109375	0.753906
splA		Serine protease SplA	29	214	0	33	100	13.3603	inf	0.0324098	1	0.585902	8	8	0	0.0078125	0.0078125
group_666		hypothetical protein	29	214	0	33	100	13.3603	inf	0.0324098	1	0.585902	7	7	0	0.015625	0.015625
group_4651		hypothetical protein	0	33	29	214	0	86.6397	0	0.0324098	1	0.585902	7	0	7	0.015625	0.015625
group_4702		hypothetical protein	0	33	29	214	0	86.6397	0	0.0324098	1	0.585902	8	0	8	0.0078125	0.0078125
group_4703		hypothetical protein	0	33	29	214	0	86.6397	0	0.0324098	1	0.585902	8	0	8	0.0078125	0.0078125
group_3412		hypothetical protein	29	213	0	34	100	13.7652	inf	0.032625	1	0.585902	8	8	0	0.0078125	0.0078125
group_112		hypothetical protein	0	34	29	213	0	86.2348	0	0.032625	1	0.585902	6	0	6	0.03125	0.03125
splB		Serine protease SplB	29	215	0	32	100	12.9555	inf	0.0328656	1	0.585902	8	8	0	0.0078125	0.0078125
group_3450		hypothetical protein	29	215	0	32	100	12.9555	inf	0.0328656	1	0.585902	7	7	0	0.015625	0.015625
group_3827		hypothetical protein	29	215	0	32	100	12.9555	inf	0.0328656	1	0.585902	7	7	0	0.015625	0.015625
bcrA_3		Bacitracin transport ATP-binding protein BcrA	29	215	0	32	100	12.9555	inf	0.0328656	1	0.585902	7	7	0	0.015625	0.015625
group_1442		hypothetical protein	0	32	29	215	0	87.0445	0	0.0328656	1	0.585902	7	0	7	0.015625	0.015625
group_3958		hypothetical protein	0	32	29	215	0	87.0445	0	0.0328656	1	0.585902	8	0	8	0.0078125	0.0078125
group_1013		hypothetical protein	0	35	29	212	0	85.83	0	0.0335087	1	0.590673	8	0	8	0.0078125	0.0078125
group_159		hypothetical protein	0	35	29	212	0	85.83	0	0.0335087	1	0.590673	7	0	7	0.015625	0.015625
group_496		hypothetical protein	0	35	29	212	0	85.83	0	0.0335087	1	0.590673	7	0	7	0.015625	0.015625
group_794		hypothetical protein	0	35	29	212	0	85.83	0	0.0335087	1	0.590673	7	0	7	0.015625	0.015625
group_3118	phnD2	putative ABC transporter phosphonate/phosphite binding protein PhnD2	6	19	23	228	20.6897	92.3077	3.13043	0.0336545	1	0.591587	9	4	7	0.179688	1
group_183		hypothetical protein	27	185	2	62	93.1034	25.1012	4.52432	0.033973	1	0.595522	10	8	2	0.109375	0.109375
group_551	bacF	Transaminase BacF	15	75	14	172	51.7241	69.6356	2.45714	0.0343066	1	0.599698	11	8	6	0.226562	1
group_3285		hypothetical protein	2	63	27	184	6.89655	74.4939	0.216343	0.0345073	1	0.601535	9	1	8	0.0390625	0.0390625
group_4022		hypothetical protein	2	59	27	188	6.89655	76.1134	0.236033	0.0348937	1	0.604507	9	2	7	0.179688	0.179688
group_2901		hypothetical protein	21	219	8	28	72.4138	11.336	0.335616	0.035062	1	0.604507	9	5	4	1	1
group_3582		hypothetical protein	21	219	8	28	72.4138	11.336	0.335616	0.035062	1	0.604507	9	5	4	1	1
ugpQ		Glycerophosphodiester phosphodiesterase, cytoplasmic	21	219	8	28	72.4138	11.336	0.335616	0.035062	1	0.604507	9	5	4	1	1
group_4431		hypothetical protein	25	238	4	9	86.2069	3.64372	0.236345	0.0361548	1	0.618267	9	7	4	0.179688	1
group_1562	norB_1	Quinolone resistance protein NorB	4	9	25	238	13.7931	96.3563	4.23111	0.0361548	1	0.618267	5	2	3	1	1
group_6296		hypothetical protein	4	9	25	238	13.7931	96.3563	4.23111	0.0361548	1	0.618267	8	3	6	0.289062	0.726562
group_3425		IS30 family transposase IS1252	24	233	5	14	82.7586	5.66802	0.288412	0.036524	1	0.621204	9	7	4	0.179688	1
group_6300		hypothetical protein	24	233	5	14	82.7586	5.66802	0.288412	0.036524	1	0.621204	9	6	4	0.507812	1
mecR1		Methicillin resistance mecR1 protein	21	218	8	29	72.4138	11.7409	0.349197	0.0372883	1	0.624084	9	5	4	1	1
group_1988		hypothetical protein	21	218	8	29	72.4138	11.7409	0.349197	0.0372883	1	0.624084	9	5	4	1	1
group_208		hypothetical protein	21	218	8	29	72.4138	11.7409	0.349197	0.0372883	1	0.624084	8	5	5	0.726562	0.726562
group_2585		hypothetical protein	21	218	8	29	72.4138	11.7409	0.349197	0.0372883	1	0.624084	9	5	4	1	1
mvaS_1		hypothetical protein	21	218	8	29	72.4138	11.7409	0.349197	0.0372883	1	0.624084	9	6	4	0.507812	1
group_29		IS1182 family transposase ISSau3	8	29	21	218	27.5862	88.2591	2.86371	0.0372883	1	0.624084	11	4	9	0.0654297	0.548828
bacF		Transaminase BacF	14	169	15	78	48.2759	31.5789	0.430769	0.0377484	1	0.630108	11	6	8	0.226562	1
group_235		hypothetical protein	21	217	8	30	72.4138	12.1457	0.362903	0.0401932	1	0.669143	10	6	7	0.34375	0.753906
group_59	sdrC	Serine-aspartate repeat-containing protein C	3	5	26	242	10.3448	97.9757	5.58462	0.0408316	1	0.677977	6	3	4	0.6875	1
rhaR_2		HTH-type transcriptional activator RhaR	23	145	6	102	79.3103	41.2955	2.69655	0.0428712	1	0.709969	11	6	5	1	1
yveA		Aspartate-proton symporter	21	216	8	31	72.4138	12.5506	0.376736	0.0437833	1	0.721279	8	5	4	0.726562	1
group_4374		hypothetical protein	21	216	8	31	72.4138	12.5506	0.376736	0.0437833	1	0.721279	9	5	4	1	1
group_1131		putative lipoprotein	26	175	3	72	89.6552	29.1498	3.56571	0.044561	1	0.732174	9	7	2	0.179688	0.179688
group_6302		hypothetical protein	24	232	5	15	82.7586	6.07287	0.310345	0.0450829	1	0.73882	11	7	4	0.548828	0.548828
group_3774	repN	Replication initiation protein	13	64	16	183	44.8276	74.0891	2.32324	0.0468268	1	0.764905	10	5	6	0.753906	1
group_1264		hypothetical protein	25	237	4	10	86.2069	4.04858	0.263713	0.0469177	1	0.764905	4	2	2	1	1

## Sheet: SAE_NAE
Gene	Non-unique Gene name	Annotation	Number_pos_present_in	Number_neg_present_in	Number_pos_not_present_in	Number_neg_not_present_in	Sensitivity	Specificity	Odds_ratio	Naive_p	Bonferroni_p	Benjamini_H_p	Max_Pairwise_comparisons	Max_supporting_pairs	Max_opposing_pairs	Best_pairwise_comp_p	Worst_pairwise_comp_p
ydhK		putative protein YdhK	186	0	17	73	91.6256	100	inf	9.73855e-51	6.12847e-47	6.12847e-47	15	15	0	6.10352e-05	6.10352e-05
copB		Copper-exporting P-type ATPase B	180	0	23	73	88.67	100	inf	8.94341e-47	5.62809e-43	2.81404e-43	15	15	0	6.10352e-05	6.10352e-05
group_4286		hypothetical protein	0	53	203	20	0	27.3973	0	1.64668e-40	1.03625e-36	2.59064e-37	13	0	13	0.000244141	0.000244141
group_4822		hypothetical protein	0	53	203	20	0	27.3973	0	1.64668e-40	1.03625e-36	2.59064e-37	15	0	15	6.10352e-05	6.10352e-05
group_665		hypothetical protein	2	55	201	18	0.985222	24.6575	0.00325645	1.7068e-39	1.07409e-35	2.14817e-36	16	2	15	0.000518799	0.00418091
entG		Enterotoxin type G	1	53	202	20	0.492611	27.3973	0.00186811	8.10933e-39	5.1032e-35	6.379e-36	13	1	13	0.000244141	0.00341797
entA_2		Enterotoxin type A	1	53	202	20	0.492611	27.3973	0.00186811	8.10933e-39	5.1032e-35	6.379e-36	13	1	13	0.000244141	0.00341797
group_862		hypothetical protein	1	53	202	20	0.492611	27.3973	0.00186811	8.10933e-39	5.1032e-35	6.379e-36	14	1	14	0.00012207	0.00183105
group_4285		hypothetical protein	1	52	202	21	0.492611	28.7671	0.00199924	8.45294e-38	5.31944e-34	5.31944e-35	13	1	13	0.000244141	0.00341797
group_4287		hypothetical protein	1	52	202	21	0.492611	28.7671	0.00199924	8.45294e-38	5.31944e-34	5.31944e-35	13	1	13	0.000244141	0.00341797
group_1168		hypothetical protein	1	50	202	23	0.492611	31.5068	0.00227723	8.104e-36	5.09984e-32	4.63622e-33	11	1	11	0.000976562	0.0117188
entD		Enterotoxin type D	0	45	203	28	0	38.3562	0	9.42469e-33	5.93096e-29	4.56228e-30	11	0	11	0.000976562	0.000976562
group_4281		hypothetical protein	0	45	203	28	0	38.3562	0	9.42469e-33	5.93096e-29	4.56228e-30	12	0	12	0.000488281	0.000488281
group_4490		hypothetical protein	179	10	24	63	88.1773	86.3014	46.9875	2.29409e-31	1.44367e-27	1.03119e-28	18	17	5	0.000144958	0.0962524
group_2775		hypothetical protein	5	49	198	24	2.46305	32.8767	0.0123686	3.04043e-30	1.91334e-26	1.27556e-27	12	1	12	0.000488281	0.00634766
group_1607		hypothetical protein	0	38	203	35	0	47.9452	0	1.10037e-26	6.92465e-23	4.07333e-24	11	0	11	0.000976562	0.000976562
group_1611		hypothetical protein	0	38	203	35	0	47.9452	0	1.10037e-26	6.92465e-23	4.07333e-24	11	0	11	0.000976562	0.000976562
group_1013		hypothetical protein	0	35	203	38	0	52.0548	0	3.00524e-24	1.8912e-20	1.05066e-21	10	0	10	0.00195312	0.00195312
group_3927		IS30 family transposase ISSau5	121	0	82	73	59.6059	100	inf	4.15566e-23	2.61516e-19	1.27134e-20	6	6	0	0.03125	0.03125
arcA_2		Arginine deiminase	120	0	83	73	59.1133	100	inf	5.25265e-23	3.30549e-19	1.27134e-20	7	7	0	0.015625	0.015625
gsiD		hypothetical protein	120	0	83	73	59.1133	100	inf	5.25265e-23	3.30549e-19	1.27134e-20	7	7	0	0.015625	0.015625
cmoB		tRNA U34 carboxymethyltransferase	120	0	83	73	59.1133	100	inf	5.25265e-23	3.30549e-19	1.27134e-20	7	7	0	0.015625	0.015625
cntA_2		Metal-staphylopine-binding protein CntA	120	0	83	73	59.1133	100	inf	5.25265e-23	3.30549e-19	1.27134e-20	7	7	0	0.015625	0.015625
argF_2		Ornithine carbamoyltransferase	120	0	83	73	59.1133	100	inf	5.25265e-23	3.30549e-19	1.27134e-20	7	7	0	0.015625	0.015625
arcC1_2		Carbamate kinase 1	120	0	83	73	59.1133	100	inf	5.25265e-23	3.30549e-19	1.27134e-20	7	7	0	0.015625	0.015625
nikE_2		Nickel import ATP-binding protein NikE	120	0	83	73	59.1133	100	inf	5.25265e-23	3.30549e-19	1.27134e-20	7	7	0	0.015625	0.015625
group_2584		hypothetical protein	119	0	84	73	58.6207	100	inf	8.63582e-23	5.43452e-19	1.64683e-20	7	7	0	0.015625	0.015625
group_3238		hypothetical protein	119	0	84	73	58.6207	100	inf	8.63582e-23	5.43452e-19	1.64683e-20	7	7	0	0.015625	0.015625
arcD_2		Arginine/ornithine antiporter	119	0	84	73	58.6207	100	inf	8.63582e-23	5.43452e-19	1.64683e-20	7	7	0	0.015625	0.015625
adhD		Putative alcohol dehydrogenase D	119	0	84	73	58.6207	100	inf	8.63582e-23	5.43452e-19	1.64683e-20	7	7	0	0.015625	0.015625
group_3951		Monoacylglycerol lipase	119	0	84	73	58.6207	100	inf	8.63582e-23	5.43452e-19	1.64683e-20	7	7	0	0.015625	0.015625
cntD_2		Metal-staphylopine import system ATP-binding protein CntD	119	0	84	73	58.6207	100	inf	8.63582e-23	5.43452e-19	1.64683e-20	7	7	0	0.015625	0.015625
speG		Spermidine N(1)-acetyltransferase	119	0	84	73	58.6207	100	inf	8.63582e-23	5.43452e-19	1.64683e-20	7	7	0	0.015625	0.015625
group_4664		hypothetical protein	118	0	85	73	58.1281	100	inf	2.02517e-22	1.27444e-18	3.35379e-20	7	7	0	0.015625	0.015625
group_4665		hypothetical protein	118	0	85	73	58.1281	100	inf	2.02517e-22	1.27444e-18	3.35379e-20	7	7	0	0.015625	0.015625
group_4668		hypothetical protein	118	0	85	73	58.1281	100	inf	2.02517e-22	1.27444e-18	3.35379e-20	6	6	0	0.03125	0.03125
group_4669		hypothetical protein	118	0	85	73	58.1281	100	inf	2.02517e-22	1.27444e-18	3.35379e-20	7	7	0	0.015625	0.015625
group_4677		IS110 family transposase ISSep2	118	0	85	73	58.1281	100	inf	2.02517e-22	1.27444e-18	3.35379e-20	7	7	0	0.015625	0.015625
argR_3		Arginine repressor	117	0	86	73	57.6355	100	inf	3.06202e-22	1.92693e-18	4.69982e-20	6	6	0	0.03125	0.03125
arcR_2		HTH-type transcriptional regulator ArcR	117	0	86	73	57.6355	100	inf	3.06202e-22	1.92693e-18	4.69982e-20	5	5	0	0.0625	0.0625
group_4667		hypothetical protein	117	0	86	73	57.6355	100	inf	3.06202e-22	1.92693e-18	4.69982e-20	6	6	0	0.03125	0.03125
group_3945		hypothetical protein	116	0	87	73	57.1429	100	inf	7.78301e-22	4.89785e-18	1.11315e-19	7	7	0	0.015625	0.015625
group_4661		hypothetical protein	116	0	87	73	57.1429	100	inf	7.78301e-22	4.89785e-18	1.11315e-19	5	5	0	0.0625	0.0625
group_4670		hypothetical protein	116	0	87	73	57.1429	100	inf	7.78301e-22	4.89785e-18	1.11315e-19	4	4	0	0.125	0.125
group_1464		IS30 family transposase ISSau5	121	1	82	72	59.6059	98.6301	106.244	2.3444e-21	1.47533e-17	3.27852e-19	7	6	1	0.125	0.125
nikB_2		Nickel import system permease protein NikB	120	1	83	72	59.1133	98.6301	104.096	2.99497e-21	1.88474e-17	4.09725e-19	7	7	1	0.015625	0.125
group_2002		IS3 family transposase ISSau4	113	0	90	73	55.665	100	inf	3.70847e-21	2.33374e-17	4.9654e-19	6	6	0	0.03125	0.03125
group_4680		hypothetical protein	117	1	86	72	57.6355	98.6301	97.9535	1.66793e-20	1.04963e-16	2.1421e-18	7	7	1	0.015625	0.125
group_4681		hypothetical protein	117	1	86	72	57.6355	98.6301	97.9535	1.66793e-20	1.04963e-16	2.1421e-18	7	7	1	0.015625	0.125
group_837	hdfR_1	HTH-type transcriptional regulator HdfR	9	41	194	32	4.4335	43.8356	0.0362082	2.20184e-20	1.38562e-16	2.77124e-18	16	5	13	0.0212708	0.210114
group_3931		hypothetical protein	115	1	88	72	56.6502	98.6301	94.0909	5.61653e-20	3.53448e-16	6.79709e-18	7	7	1	0.015625	0.125
graR_3		Response regulator protein GraR	115	1	88	72	56.6502	98.6301	94.0909	5.61653e-20	3.53448e-16	6.79709e-18	7	7	1	0.015625	0.125
group_3244		hypothetical protein	120	2	83	71	59.1133	97.2603	51.3253	9.32554e-20	5.86856e-16	1.06701e-17	8	7	2	0.0703125	0.289062
group_4675		hypothetical protein	120	2	83	71	59.1133	97.2603	51.3253	9.32554e-20	5.86856e-16	1.06701e-17	8	7	2	0.0703125	0.289062
group_4676		hypothetical protein	120	2	83	71	59.1133	97.2603	51.3253	9.32554e-20	5.86856e-16	1.06701e-17	8	7	2	0.0703125	0.289062
bcrA_4		Bacitracin transport ATP-binding protein BcrA	114	1	89	72	56.1576	98.6301	92.2247	1.39764e-19	8.79537e-16	1.5706e-17	7	7	1	0.015625	0.125
group_2304	ssl4_1	Staphylococcal superantigen-like 4	5	36	198	37	2.46305	50.6849	0.025954	1.56466e-19	9.84639e-16	1.72744e-17	12	3	11	0.00634766	0.145996
group_834		hypothetical protein	190	30	13	43	93.5961	58.9041	20.9487	1.83658e-19	1.15576e-15	1.98193e-17	14	13	3	0.00183105	0.057373
bcrB		Bacitracin transport permease protein BcrB	113	1	90	72	55.665	98.6301	90.4	1.85816e-19	1.16934e-15	1.98193e-17	7	7	1	0.015625	0.125
group_775	mrpA	Na(+)/H(+) antiporter subunit A	68	67	135	6	33.4975	8.21918	0.0451078	3.43431e-19	2.16121e-15	3.60202e-17	14	5	12	0.0129395	0.42395
hdfR_2		HTH-type transcriptional regulator HdfR	192	32	11	41	94.5813	56.1644	22.3636	3.94216e-19	2.4808e-15	4.06689e-17	16	13	5	0.0212708	0.210114
group_3438		hypothetical protein	202	43	1	30	99.5074	41.0959	140.93	5.79489e-19	3.64673e-15	5.88181e-17	10	10	0	0.00195312	0.00195312
group_546	qorB	Quinone oxidoreductase 2	13	42	190	31	6.40394	42.4658	0.0505013	1.00814e-18	6.3442e-15	1.00702e-16	16	4	12	0.0768127	0.0768127
group_4672		hypothetical protein	116	2	87	71	57.1429	97.2603	47.3333	1.17028e-18	7.36458e-15	1.15072e-16	8	7	2	0.0703125	0.289062
graS_3		Sensor histidine kinase GraS	115	2	88	71	56.6502	97.2603	46.392	1.55332e-18	9.77505e-15	1.48107e-16	7	7	2	0.015625	0.453125
group_3950		hypothetical protein	115	2	88	71	56.6502	97.2603	46.392	1.55332e-18	9.77505e-15	1.48107e-16	8	7	2	0.0703125	0.289062
mrpA		Na(+)/H(+) antiporter subunit A	132	6	71	67	65.0246	91.7808	20.7606	4.18964e-18	2.63654e-14	3.93514e-16	14	12	5	0.0129395	0.42395
satA		Streptothricin acetyltransferase A	113	2	90	71	55.665	97.2603	44.5722	4.99793e-18	3.14519e-14	4.62529e-16	9	7	2	0.179688	0.179688
uppP_2		Undecaprenyl-diphosphatase	107	1	96	72	52.7094	98.6301	80.25	5.95003e-18	3.74435e-14	5.4266e-16	7	6	1	0.125	0.125
group_183		hypothetical protein	184	28	19	45	90.6404	61.6438	15.5639	6.75075e-18	4.24825e-14	6.06892e-16	15	12	6	0.0351562	0.607239
group_615		putative protein	126	5	77	68	62.069	93.1507	22.2545	7.72475e-18	4.86118e-14	6.84674e-16	11	10	2	0.0117188	0.0654297
group_618		putative protein	63	64	140	9	31.0345	12.3288	0.0632812	1.38432e-17	8.71155e-14	1.20595e-15	14	5	10	0.179565	0.42395
group_586		hypothetical protein	121	4	82	69	59.6059	94.5205	25.4543	1.39892e-17	8.80342e-14	1.20595e-15	10	9	2	0.0214844	0.109375
group_4679		hypothetical protein	164	18	39	55	80.7882	75.3425	12.849	1.4881e-17	9.36462e-14	1.26549e-15	13	10	4	0.0922852	0.266846
group_2303	ssl4_1	Staphylococcal superantigen-like 4	195	37	8	36	96.0591	49.3151	23.7162	2.24378e-17	1.41201e-13	1.88268e-15	13	11	4	0.0224609	0.266846
aphA		Aminoglycoside 3'-phosphotransferase	115	3	88	70	56.6502	95.8904	30.4924	3.02387e-17	1.90292e-13	2.50385e-15	9	7	3	0.179688	0.507812
group_3828		hypothetical protein	201	44	2	29	99.0148	39.726	66.2386	4.02144e-17	2.53069e-13	3.28661e-15	9	8	1	0.0390625	0.0390625
group_377	rhaR_1	hypothetical protein	185	30	18	43	91.133	58.9041	14.7315	6.20841e-17	3.90695e-13	5.00891e-15	14	11	5	0.057373	0.42395
group_1408		hypothetical protein	137	9	66	64	67.4877	87.6712	14.7609	8.05109e-17	5.06655e-13	6.41335e-15	12	10	5	0.0385742	0.774414
group_232		hypothetical protein	113	3	90	70	55.665	95.8904	29.2963	9.51025e-17	5.9848e-13	7.481e-15	10	7	3	0.34375	0.34375
group_617		putative protein	133	8	70	65	65.5172	89.0411	15.4375	1.08806e-16	6.84713e-13	8.45325e-15	13	10	5	0.0922852	0.581055
group_3860		hypothetical protein	195	38	8	35	96.0591	47.9452	22.4507	1.12827e-16	7.10022e-13	8.6588e-15	10	9	3	0.0214844	0.34375
group_527	hin	DNA-invertase hin	107	2	96	71	52.7094	97.2603	39.5677	1.45254e-16	9.14081e-13	1.1013e-14	8	7	2	0.0703125	0.289062
group_3956		hypothetical protein	120	5	83	68	59.1133	93.1507	19.6627	2.68881e-16	1.69207e-12	2.01437e-14	10	7	4	0.34375	0.753906
group_3450		hypothetical protein	200	44	3	29	98.5222	39.726	43.9394	3.54543e-16	2.23114e-12	2.56453e-14	9	8	1	0.0390625	0.0390625
group_3827		hypothetical protein	200	44	3	29	98.5222	39.726	43.9394	3.54543e-16	2.23114e-12	2.56453e-14	10	8	2	0.109375	0.109375
bcrA_3		Bacitracin transport ATP-binding protein BcrA	200	44	3	29	98.5222	39.726	43.9394	3.54543e-16	2.23114e-12	2.56453e-14	9	8	1	0.0390625	0.0390625
group_3225		hypothetical protein	123	6	80	67	60.5911	91.7808	17.1687	4.52092e-16	2.84501e-12	3.23297e-14	9	6	5	0.507812	1
group_1382		hypothetical protein	199	43	4	30	98.0296	41.0959	34.7093	4.94938e-16	3.11465e-12	3.4996e-14	11	9	2	0.0654297	0.0654297
group_4600		hypothetical protein	195	39	8	34	96.0591	46.5753	21.25	5.52378e-16	3.47611e-12	3.86235e-14	10	8	3	0.109375	0.34375
group_4590		hypothetical protein	197	41	6	32	97.0443	43.8356	25.626	6.33109e-16	3.98416e-12	4.37819e-14	10	8	4	0.109375	0.753906
group_2114		hypothetical protein	200	45	3	28	98.5222	38.3562	41.4815	1.75156e-15	1.10226e-11	1.19811e-13	8	7	3	0.0703125	0.726562
group_3240		hypothetical protein	89	0	114	73	43.8424	100	inf	1.84342e-15	1.16006e-11	1.24738e-13	2	2	0	0.5	0.5
group_4599		hypothetical protein	194	39	9	34	95.5665	46.5753	18.792	2.2129e-15	1.39258e-11	1.48147e-13	10	8	4	0.109375	0.753906
splA		Serine protease SplA	199	44	4	29	98.0296	39.726	32.7898	2.41572e-15	1.52021e-11	1.58355e-13	10	8	2	0.109375	0.109375
group_666		hypothetical protein	199	44	4	29	98.0296	39.726	32.7898	2.41572e-15	1.52021e-11	1.58355e-13	10	8	2	0.109375	0.109375
group_3166		hypothetical protein	195	40	8	33	96.0591	45.2055	20.1094	2.63396e-15	1.65755e-11	1.70882e-13	10	7	5	0.34375	1
group_3162		hypothetical protein	196	41	7	32	96.5517	43.8356	21.8537	2.93929e-15	1.8497e-11	1.88744e-13	11	8	3	0.226562	0.226562
dut		Deoxyuridine 5'-triphosphate nucleotidohydrolase	197	42	6	31	97.0443	42.4658	24.2341	3.04044e-15	1.91335e-11	1.93267e-13	8	6	5	0.289062	0.726562
splE		Serine protease SplE	194	40	9	33	95.5665	45.2055	17.7833	1.02664e-14	6.46067e-11	6.3967e-13	14	11	4	0.057373	0.179565
group_3163		hypothetical protein	194	40	9	33	95.5665	45.2055	17.7833	1.02664e-14	6.46067e-11	6.3967e-13	9	7	5	0.179688	1
group_313		hypothetical protein	4	28	199	45	1.97044	61.6438	0.0323044	1.15307e-14	7.25626e-11	7.04491e-13	12	3	10	0.0385742	0.145996
splB		Serine protease SplB	199	45	4	28	98.0296	38.3562	30.9556	1.15307e-14	7.25626e-11	7.04491e-13	10	7	3	0.34375	0.34375
group_3411		hypothetical protein	198	44	5	29	97.5369	39.726	26.1	1.35562e-14	8.53094e-11	8.05825e-13	9	7	3	0.179688	0.507812
group_3412		hypothetical protein	198	44	5	29	97.5369	39.726	26.1	1.35562e-14	8.53094e-11	8.05825e-13	11	8	4	0.226562	0.548828
group_3998		hypothetical protein	0	22	203	51	0	69.863	0	1.35826e-14	8.54754e-11	8.05825e-13	6	0	6	0.03125	0.03125
group_4591		hypothetical protein	196	42	7	31	96.5517	42.4658	20.6667	1.37015e-14	8.62233e-11	8.05825e-13	11	7	5	0.548828	1
group_4636		hypothetical protein	129	9	74	64	63.5468	87.6712	12.3964	1.42772e-14	8.98463e-11	8.31911e-13	11	9	6	0.0654297	1
group_358		hypothetical protein	134	11	69	62	66.0099	84.9315	10.946	2.02464e-14	1.2741e-10	1.1689e-12	14	10	8	0.179565	0.790527
group_309		hypothetical protein	193	40	10	33	95.0739	45.2055	15.9225	3.68431e-14	2.31854e-10	2.10776e-12	11	9	5	0.0654297	1
group_2686		hypothetical protein	195	42	8	31	96.0591	42.4658	17.9911	5.54049e-14	3.48663e-10	3.11306e-12	9	7	6	0.179688	0.507812
group_3916		hypothetical protein	195	42	8	31	96.0591	42.4658	17.9911	5.54049e-14	3.48663e-10	3.11306e-12	10	7	4	0.34375	0.753906
group_2079		hypothetical protein	196	43	7	30	96.5517	41.0959	19.5349	6.22959e-14	3.92028e-10	3.38031e-12	10	7	4	0.34375	0.753906
group_2732		hypothetical protein	197	44	6	29	97.0443	39.726	21.6402	6.52077e-14	4.10352e-10	3.38031e-12	9	7	4	0.179688	1
group_3278		hypothetical protein	0	21	203	52	0	71.2329	0	6.6607e-14	4.19158e-10	3.38031e-12	5	0	5	0.0625	0.0625
group_3999		hypothetical protein	0	21	203	52	0	71.2329	0	6.6607e-14	4.19158e-10	3.38031e-12	5	0	5	0.0625	0.0625
group_4780		hypothetical protein	0	21	203	52	0	71.2329	0	6.6607e-14	4.19158e-10	3.38031e-12	5	0	5	0.0625	0.0625
group_4781		hypothetical protein	0	21	203	52	0	71.2329	0	6.6607e-14	4.19158e-10	3.38031e-12	5	0	5	0.0625	0.0625
group_4782		hypothetical protein	0	21	203	52	0	71.2329	0	6.6607e-14	4.19158e-10	3.38031e-12	5	0	5	0.0625	0.0625
group_4783		hypothetical protein	0	21	203	52	0	71.2329	0	6.6607e-14	4.19158e-10	3.38031e-12	5	0	5	0.0625	0.0625
group_4784		hypothetical protein	0	21	203	52	0	71.2329	0	6.6607e-14	4.19158e-10	3.38031e-12	5	0	5	0.0625	0.0625
group_4785		hypothetical protein	0	21	203	52	0	71.2329	0	6.6607e-14	4.19158e-10	3.38031e-12	5	0	5	0.0625	0.0625
group_4786		hypothetical protein	0	21	203	52	0	71.2329	0	6.6607e-14	4.19158e-10	3.38031e-12	5	0	5	0.0625	0.0625
group_4787		hypothetical protein	0	21	203	52	0	71.2329	0	6.6607e-14	4.19158e-10	3.38031e-12	5	0	5	0.0625	0.0625
group_542		IS1182 family transposase ISSep1	187	36	16	37	92.1182	50.6849	12.0122	7.8761e-14	4.95643e-10	3.96514e-12	12	7	8	0.387695	0.774414
group_787		hypothetical protein	141	14	62	59	69.4581	80.8219	9.5841	9.25641e-14	5.82506e-10	4.62306e-12	15	9	10	0.301758	0.607239
group_581		hypothetical protein	192	40	11	33	94.5813	45.2055	14.4	1.22898e-13	7.734e-10	6.08976e-12	12	10	3	0.0385742	0.145996
group_390		hypothetical protein	80	0	123	73	39.4089	100	inf	1.61812e-13	1.01829e-09	7.95536e-12	1	1	0	1	1
splF		Serine protease SplF	194	42	9	31	95.5665	42.4658	15.9101	2.04094e-13	1.28437e-09	9.87974e-12	12	8	5	0.387695	0.774414
group_4204		hypothetical protein	194	42	9	31	95.5665	42.4658	15.9101	2.04094e-13	1.28437e-09	9.87974e-12	9	7	6	0.179688	0.507812
group_1160		hypothetical protein	1	22	202	51	0.492611	69.863	0.0114761	2.52401e-13	1.58836e-09	1.2033e-11	9	1	9	0.00390625	0.0390625
group_4014		hypothetical protein	1	22	202	51	0.492611	69.863	0.0114761	2.52401e-13	1.58836e-09	1.2033e-11	7	1	6	0.125	0.125
group_2080		hypothetical protein	196	44	7	29	96.5517	39.726	18.4545	2.76314e-13	1.73885e-09	1.3074e-11	8	6	3	0.289062	0.726562
lexA_2		LexA repressor	197	45	6	28	97.0443	38.3562	20.4296	2.91327e-13	1.83332e-09	1.36815e-11	8	6	5	0.289062	0.726562
group_521		hypothetical protein	191	40	12	33	94.0887	45.2055	13.1312	3.84032e-13	2.41671e-09	1.79016e-11	11	8	6	0.226562	1
group_2258		IS3 family transposase ISSau4	114	7	89	66	56.1576	90.411	12.077	4.4327e-13	2.7895e-09	2.0511e-11	9	6	4	0.507812	1
group_2590		hypothetical protein	106	5	97	68	52.2167	93.1507	14.8619	4.60924e-13	2.90059e-09	2.11722e-11	8	5	4	0.726562	1
splD		Serine protease SplD	193	42	10	31	95.0739	42.4658	14.2452	6.93005e-13	4.36108e-09	3.13747e-11	14	9	7	0.42395	1
group_379		hypothetical protein	193	42	10	31	95.0739	42.4658	14.2452	6.93005e-13	4.36108e-09	3.13747e-11	10	7	7	0.34375	0.34375
group_2569		hypothetical protein	186	37	17	36	91.6256	49.3151	10.6455	8.75973e-13	5.5125e-09	3.9375e-11	10	8	4	0.109375	0.753906
splC		Serine protease SplC	195	44	8	29	96.0591	39.726	16.0653	1.05213e-12	6.62106e-09	4.69579e-11	10	7	5	0.34375	1
sasG_2		Putative surface protein	1	21	202	52	0.492611	71.2329	0.0122584	1.18012e-12	7.4265e-09	5.22993e-11	8	1	7	0.0703125	0.0703125
group_402		hypothetical protein	191	41	12	32	94.0887	43.8356	12.4228	1.60053e-12	1.00721e-08	7.04346e-11	13	9	5	0.266846	0.581055
group_4250		hypothetical protein	192	42	11	31	94.5813	42.4658	12.8831	2.18962e-12	1.37793e-08	9.56895e-11	10	7	4	0.34375	0.753906
group_3279		hypothetical protein	2	22	201	51	0.985222	69.863	0.0230665	2.44519e-12	1.53876e-08	1.03272e-10	8	2	6	0.289062	0.289062
group_3318		hypothetical protein	2	22	201	51	0.985222	69.863	0.0230665	2.44519e-12	1.53876e-08	1.03272e-10	8	2	6	0.289062	0.289062
group_4000		hypothetical protein	2	22	201	51	0.985222	69.863	0.0230665	2.44519e-12	1.53876e-08	1.03272e-10	8	2	6	0.289062	0.289062
group_4001		hypothetical protein	2	22	201	51	0.985222	69.863	0.0230665	2.44519e-12	1.53876e-08	1.03272e-10	8	2	6	0.289062	0.289062
group_4777		hypothetical protein	2	22	201	51	0.985222	69.863	0.0230665	2.44519e-12	1.53876e-08	1.03272e-10	7	1	6	0.125	0.125
dinG_2		3'-5' exonuclease DinG	194	44	9	29	95.5665	39.726	14.2071	3.65442e-12	2.29973e-08	1.523e-10	9	7	5	0.179688	1
group_4594		hypothetical protein	194	44	9	29	95.5665	39.726	14.2071	3.65442e-12	2.29973e-08	1.523e-10	11	7	5	0.548828	1
group_3922		hypothetical protein	131	13	72	60	64.532	82.1918	8.39744	4.46576e-12	2.8103e-08	1.84888e-10	13	9	7	0.266846	1
group_3169		hypothetical protein	197	47	6	26	97.0443	35.6164	18.1631	5.41509e-12	3.40772e-08	2.21647e-10	9	6	5	0.507812	1
group_2607		hypothetical protein	1	20	202	53	0.492611	72.6027	0.0131188	5.42408e-12	3.41337e-08	2.21647e-10	6	1	5	0.21875	0.21875
group_4788		hypothetical protein	0	18	203	55	0	75.3425	0	7.18258e-12	4.52e-08	2.91613e-10	4	0	4	0.125	0.125
group_1042	ysdC_2	Putative aminopeptidase YsdC	10	29	193	44	4.92611	60.274	0.0786135	1.1715e-11	7.37222e-08	4.72578e-10	13	8	5	0.581055	0.581055
group_444		hypothetical protein	4	23	199	50	1.97044	68.4932	0.0436967	2.05675e-11	1.29431e-07	8.24403e-10	7	2	5	0.453125	0.453125
group_170		hypothetical protein	16	33	187	40	7.88177	54.7945	0.103711	2.13836e-11	1.34567e-07	8.5169e-10	15	7	9	0.607239	1
mco		Multicopper oxidase mco	68	0	135	73	33.4975	100	inf	2.46053e-11	1.54841e-07	9.73844e-10	11	11	0	0.000976562	0.000976562
group_246		hypothetical protein	185	39	18	34	91.133	46.5753	8.96011	3.31277e-11	2.08472e-07	1.28252e-09	10	6	5	0.753906	1
group_4012		hypothetical protein	0	17	203	56	0	76.7123	0	3.32194e-11	2.0905e-07	1.28252e-09	3	0	3	0.25	0.25
group_4828		hypothetical protein	0	17	203	56	0	76.7123	0	3.32194e-11	2.0905e-07	1.28252e-09	3	0	3	0.25	0.25
group_4829		hypothetical protein	0	17	203	56	0	76.7123	0	3.32194e-11	2.0905e-07	1.28252e-09	3	0	3	0.25	0.25
group_1609		hypothetical protein	65	56	138	17	32.0197	23.2877	0.142987	3.65049e-11	2.29726e-07	1.40077e-09	16	7	14	0.00418091	0.803619
group_1433		hypothetical protein	127	13	76	60	62.5616	82.1918	7.71255	3.77399e-11	2.37497e-07	1.43938e-09	12	7	6	0.774414	1
group_4634		hypothetical protein	132	15	71	58	65.0246	79.4521	7.18873	4.2907e-11	2.70014e-07	1.62659e-09	14	8	9	0.42395	0.790527
clpP_3		ATP-dependent Clp protease proteolytic subunit	196	48	7	25	96.5517	34.2466	14.5833	8.36599e-11	5.26472e-07	3.13376e-09	9	5	5	1	1
group_2520		hypothetical protein	196	48	7	25	96.5517	34.2466	14.5833	8.36599e-11	5.26472e-07	3.13376e-09	9	5	5	1	1
group_3168		hypothetical protein	197	49	6	24	97.0443	32.8767	16.0816	9.15475e-11	5.76108e-07	3.38887e-09	8	4	5	0.726562	1
group_3862		hypothetical protein	197	49	6	24	97.0443	32.8767	16.0816	9.15475e-11	5.76108e-07	3.38887e-09	8	4	5	0.726562	1
group_4026		hypothetical protein	65	0	138	73	32.0197	100	inf	1.00965e-10	6.3537e-07	3.63591e-09	10	10	0	0.00195312	0.00195312
group_4875		hypothetical protein	65	0	138	73	32.0197	100	inf	1.00965e-10	6.3537e-07	3.63591e-09	11	11	0	0.000976562	0.000976562
group_1437	msr(A)	ABC-F type ribosomal protection protein Msr(A)	66	0	137	73	32.5123	100	inf	1.02265e-10	6.43556e-07	3.63591e-09	3	3	0	0.25	0.25
gltR_2		HTH-type transcriptional regulator GltR	66	0	137	73	32.5123	100	inf	1.02265e-10	6.43556e-07	3.63591e-09	10	10	0	0.00195312	0.00195312
group_4028		hypothetical protein	66	0	137	73	32.5123	100	inf	1.02265e-10	6.43556e-07	3.63591e-09	10	10	0	0.00195312	0.00195312
group_4874		hypothetical protein	66	0	137	73	32.5123	100	inf	1.02265e-10	6.43556e-07	3.63591e-09	10	10	0	0.00195312	0.00195312
group_4876		hypothetical protein	66	0	137	73	32.5123	100	inf	1.02265e-10	6.43556e-07	3.63591e-09	10	10	0	0.00195312	0.00195312
group_1373		hypothetical protein	180	37	23	36	88.67	49.3151	7.61457	1.35122e-10	8.50326e-07	4.77711e-09	16	12	8	0.0768127	1
group_381		hypothetical protein	0	16	203	57	0	78.0822	0	1.51527e-10	9.53561e-07	5.23935e-09	6	0	6	0.03125	0.03125
group_4002		hypothetical protein	0	16	203	57	0	78.0822	0	1.51527e-10	9.53561e-07	5.23935e-09	5	0	5	0.0625	0.0625
group_4789		hypothetical protein	0	16	203	57	0	78.0822	0	1.51527e-10	9.53561e-07	5.23935e-09	5	0	5	0.0625	0.0625
group_4790		hypothetical protein	0	16	203	57	0	78.0822	0	1.51527e-10	9.53561e-07	5.23935e-09	5	0	5	0.0625	0.0625
group_2615		hypothetical protein	71	1	132	72	34.9754	98.6301	38.7273	2.12262e-10	1.33576e-06	7.25957e-09	12	12	1	0.000488281	0.00634766
group_4027		hypothetical protein	71	1	132	72	34.9754	98.6301	38.7273	2.12262e-10	1.33576e-06	7.25957e-09	12	12	1	0.000488281	0.00634766
group_3924		hypothetical protein	140	19	63	54	68.9655	73.9726	6.31579	2.17805e-10	1.37065e-06	7.40892e-09	15	9	9	0.607239	0.607239
group_4866		hypothetical protein	63	0	140	73	31.0345	100	inf	2.20105e-10	1.38512e-06	7.4469e-09	11	11	0	0.000976562	0.000976562
rhaR_2		HTH-type transcriptional activator RhaR	102	66	101	7	50.2463	9.58904	0.107111	2.37126e-10	1.49223e-06	7.97986e-09	14	5	12	0.0129395	0.42395
group_3920		hypothetical protein	132	16	71	57	65.0246	78.0822	6.62324	2.46169e-10	1.54914e-06	8.24012e-09	14	8	9	0.42395	0.790527
group_3171		hypothetical protein	195	48	8	25	96.0591	34.2466	12.6953	2.80074e-10	1.7625e-06	9.32541e-09	9	5	5	1	1
group_3486		hypothetical protein	126	71	77	2	62.069	2.73973	0.0460948	2.882e-10	1.81364e-06	9.54548e-09	14	1	13	0.00183105	0.00183105
group_1950		hypothetical protein	196	49	7	24	96.5517	32.8767	13.7143	3.28175e-10	2.0652e-06	1.07005e-08	9	4	6	0.507812	1
group_3863		hypothetical protein	196	49	7	24	96.5517	32.8767	13.7143	3.28175e-10	2.0652e-06	1.07005e-08	9	4	6	0.507812	1
group_3864		hypothetical protein	196	49	7	24	96.5517	32.8767	13.7143	3.28175e-10	2.0652e-06	1.07005e-08	9	4	6	0.507812	1
ysdC_1		Putative aminopeptidase YsdC	191	45	12	28	94.0887	38.3562	9.9037	3.65975e-10	2.30308e-06	1.18716e-08	15	6	9	0.607239	0.607239
group_3287		hypothetical protein	62	0	141	73	30.5419	100	inf	4.29384e-10	2.70211e-06	1.3857e-08	10	10	0	0.00195312	0.00195312
group_4031		hypothetical protein	70	1	133	72	34.4828	98.6301	37.8947	4.52405e-10	2.84698e-06	1.45113e-08	11	11	1	0.000976562	0.0117188
group_5744		hypothetical protein	64	54	139	19	31.5271	26.0274	0.162004	4.54272e-10	2.85873e-06	1.45113e-08	15	9	12	0.0351562	0.607239
group_1610		hypothetical protein	1	17	202	56	0.492611	76.7123	0.0163075	4.75846e-10	2.9945e-06	1.49725e-08	7	1	7	0.015625	0.125
group_3980		hypothetical protein	1	17	202	56	0.492611	76.7123	0.0163075	4.75846e-10	2.9945e-06	1.49725e-08	6	1	5	0.21875	0.21875
group_4013		hypothetical protein	1	17	202	56	0.492611	76.7123	0.0163075	4.75846e-10	2.9945e-06	1.49725e-08	4	1	3	0.625	0.625
group_341	hsdM	Type I restriction enzyme EcoKI M protein	11	27	192	46	5.41872	63.0137	0.097608	5.01581e-10	3.15645e-06	1.57037e-08	13	8	8	0.581055	0.581055
group_6294		hypothetical protein	177	36	26	37	87.1921	50.6849	6.99679	5.08141e-10	3.19773e-06	1.58304e-08	15	9	9	0.607239	0.607239
sasG		Putative surface protein	193	47	10	26	95.0739	35.6164	10.6766	6.67144e-10	4.19834e-06	2.05162e-08	13	10	5	0.0922852	0.581055
group_3582		hypothetical protein	193	47	10	26	95.0739	35.6164	10.6766	6.67144e-10	4.19834e-06	2.05162e-08	8	5	5	0.726562	0.726562
group_2104	rhaR_2	HTH-type transcriptional activator RhaR	98	7	105	66	48.2759	90.411	8.8	6.68335e-10	4.20583e-06	2.05162e-08	13	11	5	0.0224609	0.581055
group_1982		hypothetical protein	0	15	203	58	0	79.4521	0	6.81873e-10	4.29103e-06	2.08302e-08	4	0	4	0.125	0.125
group_4598		hypothetical protein	194	48	9	25	95.5665	34.2466	11.2269	8.57998e-10	5.39938e-06	2.6084e-08	8	5	6	0.289062	0.726562
group_1986		hypothetical protein	178	37	25	36	87.6847	49.3151	6.92757	9.7593e-10	6.14153e-06	2.95266e-08	15	8	9	0.607239	1
group_2571		hypothetical protein	140	20	63	53	68.9655	72.6027	5.88889	1.05593e-09	6.645e-06	3.16428e-08	14	7	10	0.179565	1
group_492		hypothetical protein	140	20	63	53	68.9655	72.6027	5.88889	1.05593e-09	6.645e-06	3.16428e-08	15	8	10	0.301758	1
group_3170		hypothetical protein	195	49	8	24	96.0591	32.8767	11.9388	1.06172e-09	6.6814e-06	3.16654e-08	9	4	7	0.179688	1
group_4280		hypothetical protein	66	54	137	19	32.5123	26.0274	0.169505	1.26368e-09	7.95237e-06	3.75112e-08	16	8	14	0.00418091	1
group_4374		hypothetical protein	191	46	12	27	94.0887	36.9863	9.34239	1.328e-09	8.3571e-06	3.92352e-08	8	5	5	0.726562	0.726562
mecR1		Methicillin resistance mecR1 protein	192	47	11	26	94.5813	35.6164	9.65571	1.82311e-09	1.14728e-05	5.36113e-08	8	5	5	0.726562	0.726562
group_4029		hypothetical protein	58	0	145	73	28.5714	100	inf	1.84996e-09	1.16418e-05	5.41479e-08	10	10	0	0.00195312	0.00195312
group_3249		hypothetical protein	59	0	144	73	29.064	100	inf	1.88828e-09	1.18829e-05	5.50136e-08	4	4	0	0.125	0.125
group_3294		hypothetical protein	66	1	137	72	32.5123	98.6301	34.6861	1.90929e-09	1.20152e-05	5.53694e-08	10	9	1	0.0214844	0.0214844
group_260		hypothetical protein	189	45	14	28	93.1034	38.3562	8.4	2.30906e-09	1.45309e-05	6.66556e-08	16	7	9	0.803619	0.803619
infB_2		Translation initiation factor IF-2	141	21	62	52	69.4581	71.2329	5.63134	2.38963e-09	1.50379e-05	6.86643e-08	16	8	11	0.210114	1
group_1718		hypothetical protein	193	48	10	25	95.0739	34.2466	10.0521	2.4332e-09	1.53121e-05	6.86643e-08	8	4	5	0.726562	1
mecA_2		PBP2a family beta-lactam-resistant peptidoglycan transpeptidase MecA	193	48	10	25	95.0739	34.2466	10.0521	2.4332e-09	1.53121e-05	6.86643e-08	8	4	5	0.726562	1
group_3581		hypothetical protein	193	48	10	25	95.0739	34.2466	10.0521	2.4332e-09	1.53121e-05	6.86643e-08	8	4	5	0.726562	1
group_3583		hypothetical protein	193	48	10	25	95.0739	34.2466	10.0521	2.4332e-09	1.53121e-05	6.86643e-08	8	4	5	0.726562	1
group_4738		hypothetical protein	0	14	203	59	0	80.8219	0	3.02798e-09	1.90551e-05	8.3943e-08	5	0	5	0.0625	0.0625
group_4823		hypothetical protein	0	14	203	59	0	80.8219	0	3.02798e-09	1.90551e-05	8.3943e-08	4	0	4	0.125	0.125
group_4824		hypothetical protein	0	14	203	59	0	80.8219	0	3.02798e-09	1.90551e-05	8.3943e-08	4	0	4	0.125	0.125
group_4825		hypothetical protein	0	14	203	59	0	80.8219	0	3.02798e-09	1.90551e-05	8.3943e-08	4	0	4	0.125	0.125
group_403		hypothetical protein	9	24	194	49	4.4335	67.1233	0.0947165	3.14611e-09	1.97985e-05	8.68354e-08	10	4	6	0.753906	0.753906
group_1017		hypothetical protein	191	47	12	26	94.0887	35.6164	8.80496	4.68642e-09	2.94916e-05	1.28784e-07	9	5	5	1	1
group_3932		hypothetical protein	105	10	98	63	51.7241	86.3014	6.75	6.22171e-09	3.91532e-05	1.69593e-07	12	9	5	0.145996	0.774414
group_227		hypothetical protein	75	3	128	70	36.9458	95.8904	13.6719	6.22534e-09	3.91761e-05	1.69593e-07	8	5	3	0.726562	0.726562
group_2901		hypothetical protein	192	48	11	25	94.5813	34.2466	9.09091	6.44697e-09	4.05708e-05	1.74124e-07	9	4	6	0.507812	1
ugpQ		Glycerophosphodiester phosphodiesterase, cytoplasmic	192	48	11	25	94.5813	34.2466	9.09091	6.44697e-09	4.05708e-05	1.74124e-07	8	4	5	0.726562	1
group_2621		hypothetical protein	54	0	149	73	26.601	100	inf	8.15653e-09	5.13291e-05	2.18422e-07	9	9	0	0.00390625	0.00390625
group_4030		hypothetical protein	54	0	149	73	26.601	100	inf	8.15653e-09	5.13291e-05	2.18422e-07	10	10	0	0.00195312	0.00195312
group_1200		hypothetical protein	1	15	202	58	0.492611	79.4521	0.0191419	8.63706e-09	5.4353e-05	2.29338e-07	7	1	6	0.125	0.125
group_1651		hypothetical protein	1	15	202	58	0.492611	79.4521	0.0191419	8.63706e-09	5.4353e-05	2.29338e-07	7	1	6	0.125	0.125
group_1998	lexA_2	LexA repressor	0	13	203	60	0	82.1918	0	1.32726e-08	8.35247e-05	3.49176e-07	5	0	5	0.0625	0.0625
group_4776		hypothetical protein	0	13	203	60	0	82.1918	0	1.32726e-08	8.35247e-05	3.49176e-07	5	0	5	0.0625	0.0625
group_4648		hypothetical protein	116	14	87	59	57.1429	80.8219	5.61905	1.33167e-08	8.38023e-05	3.49176e-07	9	7	5	0.179688	1
group_702		hypothetical protein	53	0	150	73	26.1084	100	inf	1.45472e-08	9.15453e-05	3.79856e-07	9	9	0	0.00390625	0.00390625
group_1988		hypothetical protein	191	48	12	25	94.0887	34.2466	8.28993	1.608e-08	0.000101192	4.14719e-07	10	4	7	0.34375	0.753906
group_2585		hypothetical protein	191	48	12	25	94.0887	34.2466	8.28993	1.608e-08	0.000101192	4.14719e-07	9	4	6	0.507812	1
mvaS_1		hypothetical protein	191	48	12	25	94.0887	34.2466	8.28993	1.608e-08	0.000101192	4.14719e-07	9	3	6	0.507812	0.507812
group_3866		hypothetical protein	197	53	6	20	97.0443	27.3973	12.3899	1.96041e-08	0.000123369	5.03545e-07	8	6	4	0.289062	1
group_3867		hypothetical protein	198	54	5	19	97.5369	26.0274	13.9333	2.12158e-08	0.000133511	5.42727e-07	7	5	4	0.453125	1
group_468		hypothetical protein	183	43	20	30	90.1478	41.0959	6.38372	2.24274e-08	0.000141136	5.714e-07	12	7	9	0.145996	0.774414
group_2617		hypothetical protein	51	0	152	73	25.1232	100	inf	2.93469e-08	0.00018468	7.44678e-07	9	9	0	0.00390625	0.00390625
group_1014		hypothetical protein	193	50	10	23	95.0739	31.5068	8.878	2.98346e-08	0.000187749	7.54014e-07	12	8	8	0.387695	0.387695
group_3269		hypothetical protein	59	1	144	72	29.064	98.6301	29.5	3.12014e-08	0.00019635	7.85402e-07	11	10	1	0.0117188	0.0117188
group_202	map_2	Protein map	1	14	202	59	0.492611	80.8219	0.0208628	3.58734e-08	0.000225752	8.9584e-07	7	1	6	0.125	0.125
group_4775		hypothetical protein	1	14	202	59	0.492611	80.8219	0.0208628	3.58734e-08	0.000225752	8.9584e-07	7	1	6	0.125	0.125
blaR1		beta-lactam sensor/signal transducer BlaR1	64	2	139	71	31.5271	97.2603	16.3453	4.51066e-08	0.000283856	1.11754e-06	12	11	1	0.00634766	0.00634766
group_4868		hypothetical protein	64	2	139	71	31.5271	97.2603	16.3453	4.51066e-08	0.000283856	1.11754e-06	12	11	1	0.00634766	0.00634766
group_956		hypothetical protein	69	3	134	70	33.9901	95.8904	12.0149	5.25503e-08	0.000330699	1.29686e-06	13	12	2	0.00341797	0.0224609
group_2633		hypothetical protein	50	0	153	73	24.6305	100	inf	5.55009e-08	0.000349267	1.36433e-06	8	8	0	0.0078125	0.0078125
fabI_2		Enoyl-[acyl-carrier-protein] reductase [NADPH] FabI	0	12	203	61	0	83.5616	0	5.74422e-08	0.000361484	1.39569e-06	3	0	3	0.25	0.25
group_4808		hypothetical protein	0	12	203	61	0	83.5616	0	5.74422e-08	0.000361484	1.39569e-06	3	0	3	0.25	0.25
group_5112		hypothetical protein	0	12	203	61	0	83.5616	0	5.74422e-08	0.000361484	1.39569e-06	3	0	3	0.25	0.25
group_3865		hypothetical protein	197	54	6	19	97.0443	26.0274	11.5525	7.04854e-08	0.000443565	1.70602e-06	8	5	5	0.726562	0.726562
group_3285		hypothetical protein	63	2	140	71	31.0345	97.2603	15.975	8.90586e-08	0.000560446	2.1473e-06	11	10	1	0.0117188	0.0117188
hsdM		Type I restriction enzyme EcoKI M protein	160	32	43	41	78.8177	56.1644	4.76744	9.54239e-08	0.000600503	2.292e-06	17	13	10	0.0490417	0.629059
chp		Chemotaxis inhibitory protein	194	52	9	21	95.5665	28.7671	8.70513	1.32033e-07	0.000830884	3.15926e-06	10	7	5	0.34375	1
group_319	yveA	Aspartate-proton symporter	30	34	173	39	14.7783	53.4247	0.198912	1.9629e-07	0.00123526	4.679e-06	15	10	7	0.301758	1
group_5113		hypothetical protein	0	11	203	62	0	84.9315	0	2.45519e-07	0.00154505	5.83039e-06	2	0	2	0.5	0.5
hin		DNA-invertase hin	74	52	129	21	36.4532	28.7671	0.231664	3.20786e-07	0.00201871	7.58913e-06	16	9	14	0.00418091	0.803619
group_5047		hypothetical protein	55	45	148	28	27.0936	38.3562	0.231231	3.95771e-07	0.00249058	9.32803e-06	16	6	13	0.0212708	0.454498
group_286	sasG	Surface protein G	146	28	57	45	71.9212	61.6438	4.11654	5.72248e-07	0.00360116	1.34372e-05	13	8	7	0.581055	1
group_1165		hypothetical protein	1	12	202	61	0.492611	83.5616	0.025165	5.87477e-07	0.00369699	1.37435e-05	5	1	5	0.0625	0.375
group_1457		hypothetical protein	57	2	146	71	28.0788	97.2603	13.8596	6.19508e-07	0.00389857	1.44391e-05	11	10	1	0.0117188	0.0117188
group_229		hypothetical protein	62	47	141	26	30.5419	35.6164	0.243247	6.87873e-07	0.00432879	1.59734e-05	16	9	13	0.0212708	0.803619
group_315		hypothetical protein	186	48	17	25	91.6256	34.2466	5.69853	7.56203e-07	0.00475878	1.74955e-05	13	9	8	0.266846	0.581055
group_815		Superantigen-like protein 13	14	23	189	50	6.89655	68.4932	0.161031	8.19138e-07	0.00515484	1.88822e-05	13	9	9	0.266846	0.266846
group_1566		hypothetical protein	76	6	127	67	37.4384	91.7808	6.68241	1.0074e-06	0.00633955	2.30883e-05	13	10	5	0.0922852	0.581055
lukDv_1		Leucotoxin LukDv	200	59	3	14	98.5222	19.1781	15.8192	1.01261e-06	0.00637237	2.30883e-05	6	5	2	0.21875	0.6875
group_4259		hypothetical protein	200	59	3	14	98.5222	19.1781	15.8192	1.01261e-06	0.00637237	2.30883e-05	6	5	2	0.21875	0.6875
group_3275		hypothetical protein	0	10	203	63	0	86.3014	0	1.03664e-06	0.00652355	2.32553e-05	2	0	2	0.5	0.5
group_4731		hypothetical protein	0	10	203	63	0	86.3014	0	1.03664e-06	0.00652355	2.32553e-05	4	0	4	0.125	0.125
group_5110		hypothetical protein	0	10	203	63	0	86.3014	0	1.03664e-06	0.00652355	2.32553e-05	2	0	2	0.5	0.5
group_5111		hypothetical protein	0	10	203	63	0	86.3014	0	1.03664e-06	0.00652355	2.32553e-05	2	0	2	0.5	0.5
group_218		hypothetical protein	193	53	10	20	95.0739	27.3973	7.28302	1.03841e-06	0.00653473	2.32553e-05	12	7	7	0.774414	0.774414
group_4671		hypothetical protein	120	19	83	54	59.1133	73.9726	4.10907	1.30995e-06	0.00824353	2.92324e-05	12	6	7	0.774414	1
group_155		hypothetical protein	1	11	202	62	0.492611	84.9315	0.0279028	2.31437e-06	0.0145643	5.1464e-05	3	1	2	1	1
group_4022		hypothetical protein	58	3	145	70	28.5714	95.8904	9.33333	2.61977e-06	0.0164862	5.805e-05	11	8	3	0.226562	0.226562
pnoA		Nitronate monooxygenase	39	0	164	73	19.2118	100	inf	2.675e-06	0.0168338	5.90658e-05	8	8	0	0.0078125	0.0078125
group_3274		hypothetical protein	2	12	201	61	0.985222	83.5616	0.0505804	3.23362e-06	0.0203492	7.09031e-05	6	2	4	0.6875	0.6875
group_4779		hypothetical protein	2	12	201	61	0.985222	83.5616	0.0505804	3.23362e-06	0.0203492	7.09031e-05	6	2	4	0.6875	0.6875
group_2750		hypothetical protein	200	60	3	13	98.5222	17.8082	14.4444	3.63289e-06	0.0228618	7.91066e-05	6	5	2	0.21875	0.6875
group_829		hypothetical protein	200	60	3	13	98.5222	17.8082	14.4444	3.63289e-06	0.0228618	7.91066e-05	10	8	2	0.109375	0.109375
group_4649		hypothetical protein	105	15	98	58	51.7241	79.4521	4.14286	4.08845e-06	0.0257286	8.87194e-05	11	7	7	0.548828	0.548828
group_215		hypothetical protein	0	9	203	64	0	87.6712	0	4.32472e-06	0.0272155	9.16345e-05	3	0	3	0.25	0.25
group_3259		hypothetical protein	0	9	203	64	0	87.6712	0	4.32472e-06	0.0272155	9.16345e-05	4	0	4	0.125	0.125
group_3971		hypothetical protein	0	9	203	64	0	87.6712	0	4.32472e-06	0.0272155	9.16345e-05	5	0	5	0.0625	0.0625
group_4830		hypothetical protein	0	9	203	64	0	87.6712	0	4.32472e-06	0.0272155	9.16345e-05	1	0	1	1	1
group_4831		hypothetical protein	0	9	203	64	0	87.6712	0	4.32472e-06	0.0272155	9.16345e-05	1	0	1	1	1
group_4832		hypothetical protein	0	9	203	64	0	87.6712	0	4.32472e-06	0.0272155	9.16345e-05	1	0	1	1	1
group_5109		hypothetical protein	0	9	203	64	0	87.6712	0	4.32472e-06	0.0272155	9.16345e-05	3	0	3	0.25	0.25
group_816		Superantigen-like protein 13	182	47	21	26	89.6552	35.6164	4.79433	5.60797e-06	0.0352909	0.000118426	13	9	8	0.266846	0.581055
group_467		hypothetical protein	8	17	195	56	3.94089	76.7123	0.135143	5.66411e-06	0.0356442	0.000119212	13	7	7	1	1
map_2		Protein map	192	54	11	19	94.5813	26.0274	6.14141	6.92836e-06	0.0436002	0.000145334	11	7	6	0.548828	1
group_1131		putative lipoprotein	134	67	69	6	66.0099	8.21918	0.173913	7.01869e-06	0.0441686	0.00014674	12	4	9	0.145996	0.387695
macB		putative ABC transporter ATP-binding protein	65	5	138	68	32.0197	93.1507	6.4058	7.52612e-06	0.0473618	0.000155796	13	10	4	0.0922852	0.266846
group_3261		hypothetical protein	65	5	138	68	32.0197	93.1507	6.4058	7.52612e-06	0.0473618	0.000155796	13	10	4	0.0922852	0.266846
group_3986		hypothetical protein	65	5	138	68	32.0197	93.1507	6.4058	7.52612e-06	0.0473618	0.000155796	13	10	4	0.0922852	0.266846
group_2784		hypothetical protein	106	16	97	57	52.2167	78.0822	3.89304	8.43174e-06	0.0530609	0.00017397	13	9	8	0.266846	0.581055
group_4732		hypothetical protein	1	10	202	63	0.492611	86.3014	0.0311881	8.94781e-06	0.0563086	0.000184015	5	1	4	0.375	0.375
group_3533		hypothetical protein	197	58	6	15	97.0443	20.5479	8.49138	9.01994e-06	0.0567625	0.000184294	10	7	3	0.34375	0.34375
group_847		hypothetical protein	197	58	6	15	97.0443	20.5479	8.49138	9.01994e-06	0.0567625	0.000184294	7	5	3	0.453125	1
group_6150		hypothetical protein	118	20	85	53	58.1281	72.6027	3.67882	9.78272e-06	0.0615626	0.000199232	11	4	8	0.226562	0.548828
group_2742		hypothetical protein	198	59	5	14	97.5369	19.1781	9.39661	1.07559e-05	0.0676869	0.000217643	8	5	4	0.726562	1
group_434		hypothetical protein	198	59	5	14	97.5369	19.1781	9.39661	1.07559e-05	0.0676869	0.000217643	8	6	4	0.289062	1
gloB_2		Hydroxyacylglutathione hydrolase	122	22	81	51	60.0985	69.863	3.49158	1.13847e-05	0.0716441	0.000228895	13	5	10	0.0922852	0.581055
group_3243		hypothetical protein	122	22	81	51	60.0985	69.863	3.49158	1.13847e-05	0.0716441	0.000228895	13	6	10	0.0922852	1
group_269	comEC	hypothetical protein	2	11	201	62	0.985222	84.9315	0.0560832	1.18123e-05	0.0743345	0.000235983	5	2	3	1	1
group_3277		hypothetical protein	2	11	201	62	0.985222	84.9315	0.0560832	1.18123e-05	0.0743345	0.000235983	5	2	3	1	1
smc_2		Chromosome partition protein Smc	199	60	4	13	98.0296	17.8082	10.7792	1.21488e-05	0.0764524	0.000241175	6	5	3	0.21875	1
group_2841		hypothetical protein	199	60	4	13	98.0296	17.8082	10.7792	1.21488e-05	0.0764524	0.000241175	6	5	3	0.21875	1
group_1199		hypothetical protein	200	61	3	12	98.5222	16.4384	13.1148	1.27072e-05	0.0799666	0.000249117	5	4	2	0.375	1
group_2744		hypothetical protein	200	61	3	12	98.5222	16.4384	13.1148	1.27072e-05	0.0799666	0.000249117	5	4	2	0.375	1
group_3453		hypothetical protein	200	61	3	12	98.5222	16.4384	13.1148	1.27072e-05	0.0799666	0.000249117	5	4	3	0.375	1
group_4254		hypothetical protein	200	61	3	12	98.5222	16.4384	13.1148	1.27072e-05	0.0799666	0.000249117	5	4	3	0.375	1
group_112		hypothetical protein	34	0	169	73	16.7488	100	inf	1.64423e-05	0.103471	0.000321339	6	6	0	0.03125	0.03125
group_438		hypothetical protein	195	57	8	16	96.0591	21.9178	6.84211	1.72104e-05	0.108305	0.000335311	8	5	4	0.726562	1
group_1389		hypothetical protein	188	52	15	21	92.6108	28.7671	5.06154	1.95868e-05	0.12326	0.000380431	14	8	9	0.42395	0.790527
group_1565		hypothetical protein	129	65	74	8	63.5468	10.9589	0.214553	2.2907e-05	0.144154	0.00044355	12	6	8	0.387695	1
group_3933		hypothetical protein	56	4	147	69	27.5862	94.5205	6.57143	2.72742e-05	0.171637	0.000526493	12	9	3	0.145996	0.145996
group_1593		hypothetical protein	193	56	10	17	95.0739	23.2877	5.85893	2.76429e-05	0.173957	0.000531979	9	5	4	1	1
group_148		hypothetical protein	197	59	6	14	97.0443	19.1781	7.79096	2.82326e-05	0.177668	0.00053676	10	6	5	0.753906	1
group_2117		hypothetical protein	197	59	6	14	97.0443	19.1781	7.79096	2.82326e-05	0.177668	0.00053676	8	5	4	0.726562	1
group_2740		hypothetical protein	197	59	6	14	97.0443	19.1781	7.79096	2.82326e-05	0.177668	0.00053676	10	6	5	0.753906	1
group_4042		hypothetical protein	197	59	6	14	97.0443	19.1781	7.79096	2.82326e-05	0.177668	0.00053676	8	5	4	0.726562	1
group_380		hypothetical protein	1	9	202	64	0.492611	87.6712	0.0352035	3.39175e-05	0.213443	0.000642899	2	1	1	1	1
group_3459		hypothetical protein	198	60	5	13	97.5369	17.8082	8.58	3.43954e-05	0.21645	0.000644197	8	5	4	0.726562	1
group_3534		hypothetical protein	198	60	5	13	97.5369	17.8082	8.58	3.43954e-05	0.21645	0.000644197	5	4	3	0.375	1
group_4257		hypothetical protein	198	60	5	13	97.5369	17.8082	8.58	3.43954e-05	0.21645	0.000644197	5	4	3	0.375	1
spa		Immunoglobulin G-binding protein A	198	60	5	13	97.5369	17.8082	8.58	3.43954e-05	0.21645	0.000644197	6	4	3	0.6875	1
group_4674		hypothetical protein	122	23	81	50	60.0985	68.4932	3.27429	3.51456e-05	0.221171	0.000656295	13	5	10	0.0922852	0.581055
essG_6		Type VII secretion system protein EsaG	194	57	9	16	95.5665	21.9178	6.05068	3.77373e-05	0.237481	0.000702605	13	9	5	0.266846	0.581055
group_1582		hypothetical protein	199	61	4	12	98.0296	16.4384	9.78689	3.99302e-05	0.251281	0.000732597	5	4	3	0.375	1
group_1583		hypothetical protein	199	61	4	12	98.0296	16.4384	9.78689	3.99302e-05	0.251281	0.000732597	5	4	3	0.375	1
group_2122		hypothetical protein	199	61	4	12	98.0296	16.4384	9.78689	3.99302e-05	0.251281	0.000732597	5	4	3	0.375	1
group_2745		hypothetical protein	199	61	4	12	98.0296	16.4384	9.78689	3.99302e-05	0.251281	0.000732597	5	4	3	0.375	1
group_3458		hypothetical protein	199	61	4	12	98.0296	16.4384	9.78689	3.99302e-05	0.251281	0.000732597	5	4	3	0.375	1
group_316		hypothetical protein	22	24	181	49	10.8374	67.1233	0.248158	4.08868e-05	0.257301	0.000747967	13	7	10	0.0922852	1
yycI		hypothetical protein	188	53	15	20	92.6108	27.3973	4.72956	4.47913e-05	0.281871	0.000817019	11	10	2	0.0117188	0.0654297
group_517		hypothetical protein	195	58	8	15	96.0591	20.5479	6.30388	5.0655e-05	0.318772	0.000918651	10	6	5	0.753906	1
group_73		hypothetical protein	195	58	8	15	96.0591	20.5479	6.30388	5.0655e-05	0.318772	0.000918651	11	6	6	1	1
yofA		HTH-type transcriptional regulator YofA	127	64	76	9	62.5616	12.3288	0.234992	5.14725e-05	0.323916	0.000930794	14	8	8	0.790527	0.790527
group_102		hypothetical protein	31	0	172	73	15.2709	100	inf	5.18499e-05	0.326292	0.000932262	3	3	0	0.25	0.25
group_104		IS6 family transposase IS257R1	31	0	172	73	15.2709	100	inf	5.18499e-05	0.326292	0.000932262	2	2	0	0.5	0.5
hlgC_1		Gamma-hemolysin component C	196	59	7	14	96.5517	19.1781	6.64407	6.66578e-05	0.419478	0.00118832	7	5	4	0.453125	1
group_3276		hypothetical protein	196	59	7	14	96.5517	19.1781	6.64407	6.66578e-05	0.419478	0.00118832	6	3	5	0.21875	1
group_4258		hypothetical protein	196	59	7	14	96.5517	19.1781	6.64407	6.66578e-05	0.419478	0.00118832	7	5	3	0.453125	1
group_153		hypothetical protein	0	7	203	66	0	90.411	0	7.26754e-05	0.457346	0.00124958	1	0	1	1	1
recD2_1		ATP-dependent RecD-like DNA helicase	0	7	203	66	0	90.411	0	7.26754e-05	0.457346	0.00124958	4	0	4	0.125	0.125
group_4242		hypothetical protein	0	7	203	66	0	90.411	0	7.26754e-05	0.457346	0.00124958	4	0	4	0.125	0.125
group_4243		hypothetical protein	0	7	203	66	0	90.411	0	7.26754e-05	0.457346	0.00124958	4	0	4	0.125	0.125
group_4244		hypothetical protein	0	7	203	66	0	90.411	0	7.26754e-05	0.457346	0.00124958	4	0	4	0.125	0.125
group_4370		hypothetical protein	0	7	203	66	0	90.411	0	7.26754e-05	0.457346	0.00124958	4	0	4	0.125	0.125
group_4371		hypothetical protein	0	7	203	66	0	90.411	0	7.26754e-05	0.457346	0.00124958	4	0	4	0.125	0.125
group_4373		hypothetical protein	0	7	203	66	0	90.411	0	7.26754e-05	0.457346	0.00124958	4	0	4	0.125	0.125
group_4730		hypothetical protein	0	7	203	66	0	90.411	0	7.26754e-05	0.457346	0.00124958	4	0	4	0.125	0.125
group_4737		hypothetical protein	0	7	203	66	0	90.411	0	7.26754e-05	0.457346	0.00124958	4	0	4	0.125	0.125
group_5114		hypothetical protein	0	7	203	66	0	90.411	0	7.26754e-05	0.457346	0.00124958	2	0	2	0.5	0.5
linA		Lincosamide resistance protein	0	7	203	66	0	90.411	0	7.26754e-05	0.457346	0.00124958	2	0	2	0.5	0.5
cspLA_2		Cold shock-like protein CspLA	0	7	203	66	0	90.411	0	7.26754e-05	0.457346	0.00124958	2	0	2	0.5	0.5
group_661		hypothetical protein	43	2	160	71	21.1823	97.2603	9.54063	7.34056e-05	0.461941	0.0012587	9	7	2	0.179688	0.179688
[truncated: 268 more rows]

## Sheet: PEBs_outgroup
Gene	Non-unique Gene name	Annotation	Number_pos_present_in	Number_neg_present_in	Number_pos_not_present_in	Number_neg_not_present_in	Sensitivity	Specificity	Odds_ratio	Naive_p	Bonferroni_p	Benjamini_H_p	Max_Pairwise_comparisons	Max_supporting_pairs	Max_opposing_pairs	Best_pairwise_comp_p	Worst_pairwise_comp_p
[truncated: 635 more rows]

[truncated: 2 more sheets: nonUSA300, USA300]
